# Supplementary material for: Open-source workflow design and management software to interrogate duckweed growth conditions and stress responses
Source: Plant Methods. 2023 Sep 1;19:95. doi: 10.1186/s13007-023-01065-3 (PMC10472582; doi:10.1186/s13007-023-01065-3)
Supplement: Supplementary file 1 — Additional file 1: Duckweed work operation types (Aquarium file). [file 13007_2023_1065_MOESM1_ESM.aq]

{"config":{"title":"Duckweed work operation types","description":"No description given","copyright":"No copyright declared","version":"no version info","authors":[],"maintainer":{"name":"No maintainer","email":"noone@nowehere"},"acknowledgements":[],"github":{"repo":"none","user":"none","access_token":"none"},"keywords":[],"aquadoc_version":"1.0.2"},"components":[{"sample_types":[{"id":15,"name":"Media","description":"Media for yeast and E. coli","created_at":"2015-12-16T14:13:57.000-08:00","updated_at":"2015-12-16T14:35:10.000-08:00","field_types":[]}],"object_types":[{"id":481,"name":"200 mL Agar","description":"200 mL Agar","min":0,"max":1000,"handler":"sample_container","safety":"No safety information","cleanup":"No cleanup information","data":" { \"samples\": [ \r\n\r\n{ \"name\": \"SDO\", \"materials\": 0.02, \"labor\": 0.112, \"delete\": false, \"unit\": \"mL\", \"total_volume\": 200 },\r\n{ \"name\": \"LB\", \"materials\": 0.01, \"labor\": 0.065, \"delete\": false, \"unit\": \"mL\", \"total_volume\": 200 },\r\n{ \"name\": \"YPAD\", \"materials\": 0.02, \"labor\": 0.1, \"delete\": false, \"unit\": \"mL\", \"total_volume\": 200 }\r\n ] }","vendor":"No vendor information","created_at":"2016-02-11T12:14:21.000-08:00","updated_at":"2017-03-23T16:15:07.000-07:00","unit":"Media","cost":0.01,"release_method":"return","release_description":"","sample_type_id":15,"image":"","prefix":"","rows":null,"columns":null,"sample_type_name":"Media"},{"id":480,"name":"400 mL Agar","description":"400 mL Agar","min":0,"max":1000,"handler":"sample_container","safety":"No safety information","cleanup":"No cleanup information","data":"{ \"samples\": [ \r\n\r\n{ \"name\": \"SDO\", \"materials\": 0.02, \"labor\": 0.112, \"delete\": false, \"unit\": \"mL\", \"total_volume\": 400 },\r\n{ \"name\": \"LB\", \"materials\": 0.01, \"labor\": 0.065, \"delete\": false, \"unit\": \"mL\", \"total_volume\": 400 },\r\n{ \"name\": \"YPAD\", \"materials\": 0.02, \"labor\": 0.1, \"delete\": false, \"unit\": \"mL\", \"total_volume\": 400 }\r\n ] }","vendor":"No vendor information","created_at":"2016-02-11T12:14:10.000-08:00","updated_at":"2019-02-12T14:30:17.000-08:00","unit":"Media","cost":0.01,"release_method":"return","release_description":"","sample_type_id":15,"image":"","prefix":"","rows":null,"columns":null,"sample_type_name":"Media"},{"id":479,"name":"800 mL Agar","description":"800 mL Agar","min":0,"max":1000,"handler":"sample_container","safety":"No safety information","cleanup":"No cleanup information","data":" { \"samples\": [ \r\n\r\n{ \"name\": \"SDO\", \"materials\": 0.02, \"labor\": 0.112, \"delete\": false, \"unit\": \"mL\", \"total_volume\": 800 },\r\n{ \"name\": \"LB\", \"materials\": 0.01, \"labor\": 0.065, \"delete\": false, \"unit\": \"mL\", \"total_volume\": 800 },\r\n{ \"name\": \"YPAD\", \"materials\": 0.02, \"labor\": 0.1, \"delete\": false, \"unit\": \"mL\", \"total_volume\": 800 }\r\n ] }","vendor":"No vendor information","created_at":"2016-02-11T12:13:53.000-08:00","updated_at":"2019-02-12T14:30:47.000-08:00","unit":"Media","cost":0.01,"release_method":"return","release_description":"","sample_type_id":15,"image":"","prefix":"","rows":null,"columns":null,"sample_type_name":"Media"},{"id":493,"name":"Agar Plate Batch","description":" A new agar plate batch. ","min":0,"max":100,"handler":"collection","safety":"No safety information","cleanup":"No cleanup information","data":"  {\r\n    \"samples\": [\r\n      { \"name\": \"LB + Amp\", \"materials\": 0.80, \"labor\": 1.02, \"unit\": \"plate\" },\r\n      { \"name\": \"LB + Kan\", \"materials\": 0.80, \"labor\": 1.02, \"unit\": \"plate\" },\r\n      { \"name\": \"SDO -His\", \"materials\": 0.78, \"labor\": 1.00, \"unit\": \"plate\" },\r\n      { \"name\": \"SDO -Leu\", \"materials\": 0.78, \"labor\": 1.00, \"unit\": \"plate\"  },\r\n      { \"name\": \"SDO -Trp\", \"materials\": 0.77, \"labor\": 1.00, \"unit\": \"plate\"  },\r\n      { \"name\": \"SDO -Ura\", \"materials\": 0.78, \"labor\": 1.00, \"unit\": \"plate\" },\r\n      { \"name\": \"YPAD + ClonNat\", \"materials\": 1.23, \"labor\": 2.82, \"unit\": \"plate\" },\r\n      { \"name\": \"YPAD + G418\", \"materials\": 2.78, \"labor\": 2.82, \"unit\": \"plate\" },\r\n      { \"name\": \"YPAD\", \"materials\": 0.61, \"labor\": 0.9, \"unit\": \"plate\"  }\r\n    ]\r\n  }","vendor":"No vendor information","created_at":"2016-04-21T11:10:06.000-07:00","updated_at":"2017-10-24T13:21:52.000-07:00","unit":"batches","cost":0.01,"release_method":"return","release_description":"","sample_type_id":null,"image":"","prefix":"MBF","rows":10,"columns":10,"sample_type_name":null}],"operation_type":{"name":"Pour plant media plates","category":"Plant Work","deployed":false,"on_the_fly":false,"field_types":[{"ftype":"sample","role":"input","name":"Media","sample_types":["Media","Media","Media"],"object_types":["200 mL Agar","400 mL Agar","800 mL Agar"],"part":false,"array":false,"routing":"M","preferred_operation_type_id":696,"preferred_field_type_id":13473,"choices":null},{"ftype":"sample","role":"output","name":"Plates","sample_types":["Media"],"object_types":["Agar Plate Batch"],"part":false,"array":false,"routing":"M","preferred_operation_type_id":null,"preferred_field_type_id":null,"choices":null}],"protocol":"#Substantial portions copied from #Reagents/Pour plates on 03.11.20\n\nclass Protocol\n    \n    INPUT = \"Media\"\n    OUTPUT = \"Plates\"\n\n  def main\n    \n    operations.retrieve\n    \n    prepare_flow_hood\n    \n    operations.each do |op|\n        pour_plates(op)\n    end\n    \n    clean_flow_hood\n    \n    operations.store io: \"input\"\n  \n  end\n\n    def prepare_flow_hood\n        \n        show do \n            title \"Prepare flow hood\"\n            check \"Open hood. Turn on light\"\n            check \"Clean inside with 70% alocohol\"\n        end\n        \n    end\n    \n    def pour_plates(op)\n           \n        batch = Collection.new_collection \"Agar Plate Batch\"\n        sample = op.input(INPUT).sample\n        \n        vols = [200,400,800]\n        \n        vols.each do |v|\n            if op.input(INPUT).item.object_type.name.include?(v.to_s) \n                op.temporary[:plate_num] = v/25 \n                break\n            end\n        end\n\n        show do\n            title \"Prepare plates\"\n            note \"#{op.temporary[:plate_num]} sterile petri dishes\"\n            warning \"Keep lids on plates while outside of the flow hood to maintain sterility\"\n            check \"Label each plate with the media sample ID (#{op.input(INPUT).sample.id}) and todays date\"\n        end\n        \n        show do \n            title \"Prepare media\"\n            warning \"Do not leave the microwave unattended. Be ready to open it if the media is about to boil over\"\n            check \"Heat bottle of media #{op.input(INPUT).item.id} in the microwave until melted.\"\n        end\n        \n        show do \n            title \"Go to flow hood\"\n            check \"Take the media and plates to the flow hood\"\n            check \"Put on a clean lab coat or clean your bare arms with alcohol\"\n            check \"Place this computer somewhere near to the flow hood but not inside\"\n        end\n        \n        show do \n            title \"Pour plates\"\n            note \"Read all instructions before commencing\"\n            check \"Put on clean gloves and sterilize with alcohol\"\n            check \"Lay out all the plates, with their lids off and placed behind them (towards the back of the hood)\"\n            check \"Pour roughly 25 mL from bottle #{op.input(INPUT).item.id} into each plate\"\n            check \"Place the lids back on the plates and allow to cool\"\n            note \"There may not be enough media for all plates. Do not half fill plates, rather distribute the small excess between the other plates\"\n        end\n        \n        num_of_plates = show do\n            title \"Record Number\"\n            note \"Record the number of plates poured.\"\n            get \"number\" , var: \"num\" , label: \"Enter a number\" , default: 30\n        end\n        \n        number = num_of_plates[:num]\n        batch.add_samples [sample]*number\n        \n        batch.move \"Media Bay Fridge\"\n        release [batch], interactive: true\n        op.input(INPUT).item.mark_as_deleted\n        \n    end\n    \n    def clean_flow_hood\n        show do \n            title \"Clean hood\"\n            note \"Clean the flow hood. Use water to remove bits of media and then sterilize entire interior with alcohol\"\n            note \"Close the front of the hood and turn off the light\"\n        end\n    end\n\nend","precondition":"def precondition(_op)\n  true\nend","cost_model":"def cost(_op)\n  { labor: 0, materials: 0 }\nend","documentation":"Documentation here. Start with a paragraph, not a heading or title, as in most views, the title will be supplied by the view.","test":"","timing":null}},{"sample_types":[{"id":15,"name":"Media","description":"Media for yeast and E. coli","created_at":"2015-12-16T14:13:57.000-08:00","updated_at":"2015-12-16T14:35:10.000-08:00","field_types":[]}],"object_types":[{"id":469,"name":"200 mL Liquid","description":"200 mL Bottle","min":0,"max":1000,"handler":"sample_container","safety":"No safety information","cleanup":"No cleanup information","data":"  {\r\n    \"samples\": [\r\n      { \"name\": \"SC\",   \"materials\": 0.01, \"labor\": 0.028, \"delete\": false, \"unit\": \"mL\", \"total_volume\": 200 },\r\n      { \"name\": \"SDO\",  \"materials\": 0.01, \"labor\": 0.028, \"delete\": false, \"unit\": \"mL\", \"total_volume\": 200 },\r\n      { \"name\": \"FCC\",  \"materials\": 0.08, \"labor\": 0.0705, \"delete\": false, \"unit\": \"mL\", \"total_volume\": 200 },\r\n      { \"name\": \"LB\",   \"materials\": 0.01, \"labor\": 0.0155, \"delete\": false, \"unit\": \"mL\", \"total_volume\": 200 },\r\n      { \"name\": \"YPAD\", \"materials\": 0.01, \"labor\": 0.028, \"delete\": false, \"unit\": \"mL\", \"total_volume\": 200 },\r\n      { \"name\": \"TB\", \"materials\": 0.01, \"labor\": 0.028, \"delete\": false, \"unit\": \"mL\", \"total_volume\": 200 },\r\n      { \"name\": \"TB + Amp\", \"materials\": 0.02, \"labor\": 0.04, \"delete\": false, \"unit\": \"mL\", \"total_volume\": 200 },\r\n      { \"name\": \"TB + Kan\", \"materials\": 0.02, \"labor\": 0.04,\"delete\": false, \"unit\": \"mL\", \"total_volume\": 200 },\r\n      { \"name\": \"1 M Lithium Acetate\", \"materials\": 0.112, \"labor\": 0.075, \"delete\": false, \"unit\": \"mL\", \"total_volume\": 200 },\r\n      { \"name\": \"0.2% SDS\", \"materials\": 0.01, \"labor\": 0.01, \"delete\": false, \"unit\": \"mL\", \"total_volume\": 200 },\r\n      { \"name\": \"50% Glycerol\", \"materials\": 0.01, \"labor\": 0.02, \"delete\": false, \"unit\": \"mL\", \"total_volume\": 200  },\r\n      { \"name\": \"50% PEG\", \"materials\": 0.16, \"labor\": 0.0265, \"delete\": false, \"unit\": \"mL\", \"total_volume\": 200  }\r\n    ]\r\n  }","vendor":"No vendor information","created_at":"2015-12-17T13:34:26.000-08:00","updated_at":"2017-06-07T11:14:04.000-07:00","unit":"200 mL Bottle","cost":0.01,"release_method":"return","release_description":"purchasable\r\n","sample_type_id":15,"image":"","prefix":"","rows":null,"columns":null,"sample_type_name":"Media"},{"id":481,"name":"200 mL Agar","description":"200 mL Agar","min":0,"max":1000,"handler":"sample_container","safety":"No safety information","cleanup":"No cleanup information","data":" { \"samples\": [ \r\n\r\n{ \"name\": \"SDO\", \"materials\": 0.02, \"labor\": 0.112, \"delete\": false, \"unit\": \"mL\", \"total_volume\": 200 },\r\n{ \"name\": \"LB\", \"materials\": 0.01, \"labor\": 0.065, \"delete\": false, \"unit\": \"mL\", \"total_volume\": 200 },\r\n{ \"name\": \"YPAD\", \"materials\": 0.02, \"labor\": 0.1, \"delete\": false, \"unit\": \"mL\", \"total_volume\": 200 }\r\n ] }","vendor":"No vendor information","created_at":"2016-02-11T12:14:21.000-08:00","updated_at":"2017-03-23T16:15:07.000-07:00","unit":"Media","cost":0.01,"release_method":"return","release_description":"","sample_type_id":15,"image":"","prefix":"","rows":null,"columns":null,"sample_type_name":"Media"},{"id":468,"name":"400 mL Liquid","description":"400 mL Bottle","min":0,"max":1000,"handler":"sample_container","safety":"No safety information","cleanup":"No cleanup information","data":"{\r\n    \"samples\": [\r\n      { \"name\": \"TB + Kan\",   \"materials\": 0.03, \"labor\": 0.03, \"delete\": false, \"unit\": \"mL\", \"total_volume\": 400 },\r\n      { \"name\": \"SC\",   \"materials\": 0.01, \"labor\": 0.028, \"delete\": false, \"unit\": \"mL\", \"total_volume\": 400 },\r\n      { \"name\": \"SDO\",  \"materials\": 0.01, \"labor\": 0.028, \"delete\": false, \"unit\": \"mL\", \"total_volume\": 400 },\r\n      { \"name\": \"50% Glycerol\",   \"materials\": 0.01, \"labor\": 0.02, \"delete\": false, \"unit\": \"mL\", \"total_volume\": 400 },\r\n      { \"name\": \"TB\",   \"materials\": 0.01, \"labor\": 0.028, \"delete\": false, \"unit\": \"mL\", \"total_volume\": 400 },\r\n      { \"name\": \"TB + Amp\",   \"materials\": 0.023, \"labor\": 0.06, \"delete\": false, \"unit\": \"mL\", \"total_volume\": 400 },\r\n      { \"name\": \"LB\",   \"materials\": 0.01, \"labor\": 0.016, \"delete\": false, \"unit\": \"mL\", \"total_volume\": 400 },     \r\n      { \"name\": \"YPAD\", \"materials\": 0.01, \"labor\": 0.025, \"delete\": false, \"unit\": \"mL\", \"total_volume\": 400 }\r\n    ]\r\n  }","vendor":"No vendor information","created_at":"2015-12-17T13:34:01.000-08:00","updated_at":"2017-03-20T16:48:02.000-07:00","unit":"Media","cost":0.01,"release_method":"return","release_description":"","sample_type_id":15,"image":"","prefix":"","rows":null,"columns":null,"sample_type_name":"Media"},{"id":480,"name":"400 mL Agar","description":"400 mL Agar","min":0,"max":1000,"handler":"sample_container","safety":"No safety information","cleanup":"No cleanup information","data":"{ \"samples\": [ \r\n\r\n{ \"name\": \"SDO\", \"materials\": 0.02, \"labor\": 0.112, \"delete\": false, \"unit\": \"mL\", \"total_volume\": 400 },\r\n{ \"name\": \"LB\", \"materials\": 0.01, \"labor\": 0.065, \"delete\": false, \"unit\": \"mL\", \"total_volume\": 400 },\r\n{ \"name\": \"YPAD\", \"materials\": 0.02, \"labor\": 0.1, \"delete\": false, \"unit\": \"mL\", \"total_volume\": 400 }\r\n ] }","vendor":"No vendor information","created_at":"2016-02-11T12:14:10.000-08:00","updated_at":"2019-02-12T14:30:17.000-08:00","unit":"Media","cost":0.01,"release_method":"return","release_description":"","sample_type_id":15,"image":"","prefix":"","rows":null,"columns":null,"sample_type_name":"Media"},{"id":466,"name":"800 mL Liquid","description":"800 mL Bottle","min":0,"max":10000,"handler":"sample_container","safety":"No safety information","cleanup":"No cleanup information","data":" {\r\n    \"samples\": [\r\n      { \"name\": \"SC\",   \"materials\": 0.0135, \"labor\": 0.028, \"delete\": false, \"unit\": \"mL\", \"total_volume\": 800 },\r\n      { \"name\": \"SDO\",  \"materials\": 0.014, \"labor\": 0.028, \"delete\": false, \"unit\": \"mL\", \"total_volume\": 800 },\r\n      { \"name\": \"50% Glycerol\",   \"materials\": 0.02, \"labor\": 0.02, \"delete\": false, \"unit\": \"mL\", \"total_volume\": 800 },\r\n      { \"name\": \"TB\",   \"materials\": 0.01, \"labor\": 0.016, \"delete\": false, \"unit\": \"mL\", \"total_volume\": 800 },\r\n      { \"name\": \"TB + Amp\",   \"materials\": 0.03, \"labor\": 0.028, \"delete\": false, \"unit\": \"mL\", \"total_volume\": 800 },\r\n      { \"name\": \"LB\",   \"materials\": 0.01, \"labor\": 0.016, \"delete\": false, \"unit\": \"mL\", \"total_volume\": 800 },     \r\n      { \"name\": \"YPAD\", \"materials\": 0.01, \"labor\": 0.025, \"delete\": false, \"unit\": \"mL\", \"total_volume\": 800 }\r\n    ]\r\n  }","vendor":"No vendor information","created_at":"2015-12-16T14:35:46.000-08:00","updated_at":"2017-06-13T11:30:03.000-07:00","unit":"Media","cost":0.01,"release_method":"return","release_description":"","sample_type_id":15,"image":"","prefix":"","rows":null,"columns":null,"sample_type_name":"Media"}],"operation_type":{"name":"Prepare Bottles of Plant Media","category":"Plant Work","deployed":false,"on_the_fly":false,"field_types":[{"ftype":"sample","role":"output","name":"Media","sample_types":["Media","Media","Media","Media","Media"],"object_types":["200 mL Liquid","200 mL Agar","400 mL Liquid","400 mL Agar","800 mL Liquid"],"part":false,"array":false,"routing":"C","preferred_operation_type_id":null,"preferred_field_type_id":null,"choices":null}],"protocol":"## Updated 8.8.19 based on recommendations from file:///Users/Orlando/Downloads/phytagelgeling.pdf\r\n\r\nneeds \"Plant Work/Plant_Media_Recipes\"\r\n\r\nclass Protocol\r\n    include Recipes\r\n    OUTPUT = 'Media'\r\n    \r\n#Library with the recipes\r\n  def main\r\n\r\n    operations.retrieve.make\r\n    \r\n    get_volumes\r\n    \r\n    label_bottles\r\n    \r\n    prepare_media\r\n    \r\n    clean_and_sterilize\r\n        \r\n    {}\r\n\r\n  end\r\n  \r\n    \r\n  \r\n  def get_volumes\r\n      \r\n        operations.each do |op|\r\n            if op.output(OUTPUT).item.object_type.name.include?(\"400\") then op.associate :vol, 400\r\n            elsif op.output(OUTPUT).item.object_type.name.include?(\"200\") then op.associate :vol, 200\r\n            elsif op.output(OUTPUT).item.object_type.name.include?(\"800\") then op.associate :vol, 800\r\n            end\r\n        end      \r\n  end\r\n  \r\n    def label_bottles\r\n      medium = operations.select{|op| op.output(OUTPUT).object_type.name.include?(\"200\")}\r\n      large = operations.select{|op| op.output(OUTPUT).object_type.name.include?(\"400\")}\r\n      x_large = operations.select{|op| op.output(OUTPUT).object_type.name.include?(\"800\")}\r\n      \r\n      bottles = [{:ops =\u003e medium, :size =\u003e \"250\"},{:ops =\u003e large, :size =\u003e \"500\"}, {:ops =\u003e x_large, :size =\u003e \"1000\"}]\r\n\r\n        show do \r\n            title \"Retrieve and label glassware\"\r\n            bottles.each do |b|\r\n                unless b[:ops].empty?\r\n                    check \"Retrieve #{b[:ops].length} #{b[:size]} mL glass bottles\"\r\n                    check \"Retrieve #{b[:ops].length} beakers of at least #{b[:size]} mL \"\r\n                    check \"Retrieve #{b[:ops].length} measuring cylinders of at least #{b[:size]} mL \"\r\n                    note \"\"\r\n                    note \"Label #{b[:size]} mL bottles and beakers (One bottle and one beaker of each ID number)\"\r\n                    b[:ops].each do |i|\r\n                      check \"Label a bottle #{i.output(OUTPUT).item.id} #{i.output(OUTPUT).sample.name}\"\r\n                      check \"Label a beaker #{i.output(OUTPUT).item.id} #{i.output(OUTPUT).sample.name}\"\r\n                    end\r\n                end\r\n            end\r\n        end\r\n    end\r\n      \r\n      \r\n    def prepare_media\r\n        \r\n        operations.each{|op| assign_recipe(op)}\r\n        \r\n        media_ingredients(\"Retrieve\")\r\n            \r\n        operations.each{|op| mix_ingredients(op)}\r\n        \r\n        media_ingredients(\"Return\")\r\n\r\n        adjust_ph\r\n    \r\n    end\r\n    \r\n    def assign_recipe(op)\r\n        \r\n        media_sample = op.output(OUTPUT).sample\r\n        \r\n        if debug then media_sample = Sample.find(37827) end\r\n        \r\n        recipe_hash = {31984 =\u003e MS_1, 34390 =\u003e SH1, 34411 =\u003e SH2, 34412 =\u003e SH3, 34614 =\u003e SH4, 37827 =\u003e SH5, 34615 =\u003e SH4_NACL_100, 34616 =\u003e SH4_NACL_300, 34773 =\u003e SH4_NACL_50, 35681 =\u003e SH4_MANN_100, 35816 =\u003e SH4_NACL_150, 36936 =\u003e SH4_NACL_75  } \r\n       \r\n        recipe = recipe_hash[media_sample.id]\r\n        \r\n        if recipe.nil?\r\n            op.error :wrong_media_sample, \"The Media sample submitted in Plan #{op.plan.id}  is not a valid input for Operation Type #{op.operation_type.name}.\"\r\n        end\r\n        \r\n        op.associate :recipe, recipe\r\n    end    \r\n        \r\n    def media_ingredients(action)\r\n        \r\n        required_ingredients = []\r\n        \r\n        operations.each do |op|\r\n            op.get(:recipe)[:ingredients].each do |i|\r\n                required_ingredients.push(i[1])\r\n            end\r\n        end\r\n            \r\n        required_ingredients = required_ingredients.uniq\r\n    \r\n        show do \r\n            title \"#{action} Ingredients\"\r\n            required_ingredients.each do |i|\r\n              unless i.nil? #Note - Some ingredients are 'nil' where not included in a particular recipe and must be excluded to avoid an error. \r\n                check \"#{action} #{i[:name]} at #{i[:location]}\"\r\n              end\r\n            end\r\n        end\r\n        \r\n    end\r\n    \r\n    \r\n    def mix_ingredients(op)\r\n        \r\n        vol = op.get(:vol)\r\n        recipe = op.get(:recipe)\r\n        \r\n        \r\n        show do \r\n            title \"Add media ingredients into beaker #{op.output(OUTPUT).item.id}\"\r\n            note \"Weigh out solid ingredients at balance carefully\"\r\n            note \"Add roughly #{vol - (vol.to_f/5)} mL of ddH20 to  beaker #{op.output(OUTPUT).item.id}\"\r\n            if recipe[:ingredients][:gelling_agent] != nil\r\n                warning \"Add #{recipe[:ingredients][:gelling_agent][:name]} last, once the other ingredients are well suspended (they likely will not dissolve). Add #{recipe[:ingredients][:gelling_agent][:name]} slowly, to avoid clumps forming\"\r\n            end\r\n            recipe[:ingredients].each do |i|\r\n                if i[1] != nil\r\n                    check \"#{i[1][:amount] * vol} #{i[1][:units]} of #{i[1][:name]}\"\r\n                end\r\n            end\r\n        end\r\n        \r\n\r\n        \r\n        recipe_record = []\r\n        recipe[:ingredients].each do |i| \r\n            if i[1] != nil\r\n                recipe_record.push(\"#{i[1][:amount] * vol} #{i[1][:units]} of #{i[1][:name]}\")\r\n            end\r\n        end\r\n        \r\n        op.output(OUTPUT).item.associate :recipe, recipe_record\r\n\r\n    end\r\n    \r\n    \r\n    def adjust_ph\r\n        \r\n        show do \r\n            title \"Retrieve pH Meter\"\r\n            note \"Retrieve the following\"\r\n            check \"pH meter\"\r\n            check \"0.1M NaOH\"\r\n            check \"p100 pipette and tips\"\r\n        end\r\n        \r\n        operations.each do |op|\r\n        \r\n            vol = op.get(:vol)\r\n            recipe = op.get(:recipe)\r\n    \r\n            ph_specs = recipe[:ph_adjustment]\r\n            target_ph = ph_specs['target']\r\n            base = ph_specs['adjustor']\r\n            amount = ph_specs['starting_amount']     \r\n            \r\n            ph = show do \r\n                title \"Adjust pH to #{target_ph}\"\r\n                note \"Adjust the pH of liquid in beaker labelled #{op.output(OUTPUT).item.id}\"\r\n                check \"Check the current pH of the medium\"\r\n                note \"Add #{base} \u003cb\u003e till the pH is between 5.8 and 6.2 \u003c/b\u003e.\"\r\n                note \"Start by adding #{amount} of #{base}\"\r\n                get \"number\", var: \"z\", label: \"Enter a number\", default: 5.9 \r\n            end\r\n            \r\n            op.output(OUTPUT).item.associate :ph, ph[\"z\".to_sym]\r\n            \r\n            show do \r\n                title \"Make up the volume\"\r\n                note \"Transfer media from beaker to measuring cylinder\"\r\n                note \"Add distilled water to #{vol}\"\r\n            end\r\n        end\r\n        \r\n        show do \r\n            title \"Return the pH Meter\"\r\n            check \"Return the pH Meter\"\r\n            note \"Rinse with distiled water, dry with kimwipe and return to box\"\r\n        end\r\n    end\r\n    \r\n    # def decant_into_bottle(op)\r\n        \r\n    #     show do \r\n    #         title \"Transfer to bottle\"\r\n    #         note \"Ensure solid ingredients are fully dissolved or well suspended before transfering\"\r\n    #         note \"Use a funnel if you are unsure of your ability to pour cleanly from a beaker to a bottle\"\r\n    #         check \"Pour entire contents of beaker #{op.output(OUTPUT).item.id} into glass bottle #{op.output(OUTPUT).item.id}\"\r\n    #     end\r\n    # end\r\n    \r\n    def clean_and_sterilize\r\n        \r\n        autoclave_ops = operations.select{|op| op.get(:recipe)[:autoclave] == true}\r\n        filter_ops = operations.select{|op| op.get(:recipe)[:autoclave] == false}\r\n      \r\n        unless autoclave_ops.empty?\r\n            show do\r\n                title \"Prepare bottles for autoclave\"\r\n                 note \"Before autoclaving transfer into a clean glass bottle and relabel bottle with ID from beaker\"\r\n                note \"Autoclave the following bottles of media:\"\r\n                autoclave_ops.each do |a|\r\n                    check \"#{a.output(OUTPUT).item.id}\"\r\n                    a.output(OUTPUT).item.location = \"Autoclave bin\"\r\n                end\r\n                warning \"Ensure vessel lids are only loosely placed on top of jars, not screwed on\"\r\n                note \"Add autoclave tape to each vessel, from lid to jar\"\r\n                note \"Place vessels in the 'to be autoclaved' bin next to the autoclave'\"\r\n            end\r\n        \r\n            show do \r\n                title \"Inform lab manager\"\r\n                note \"Let a lab manager know that you have prepared this media to be autoclaved\"\r\n            end\r\n        end\r\n        \r\n         unless filter_ops.empty? #TODO - Add method details. \r\n            \r\n            show do\r\n                title \"Filter sterilize\"\r\n                note \"In the filter sterilization process transfer into a clean glass bottle and relabel bottle with ID from beaker\"\r\n                note \"Filter sterilize the following bottles of media:\"\r\n                filter_ops.each do |a|\r\n                    check \"#{a.output(OUTPUT).item.id}\"\r\n                end\r\n            end\r\n        end\r\n        \r\n        \r\n        show do \r\n            title \"Clean up\"\r\n            check \"Thoroughly clean up media bay\"\r\n            check \"Wipe balance with distilled water\" \r\n            check \"spray and wipe down bench top with 70% ethanol\"\r\n        end\r\n        \r\n    end\r\n\r\nend","precondition":"def precondition(_op)\n  true\nend","cost_model":"def cost(_op)\n  { labor: 11.616, materials: 1.64 }\nend\n\n#Copied from prepare jars of plant media\n","documentation":" Use to prepare a batch of sterile plant media in glass jars. New recipes should be addded to the library 'Plant Media Recipes' along with creating a new Sample with the corresponding name.","test":"","timing":null}},{"library":{"name":"Plant_Media_Recipes","category":"Plant Work","code_source":"# Library code here\n\n    module Recipes\n        \n        #NOTE_ON_AMOUNTS - These are amounts (g or mL) per mL of target media. \n        \n        #Variables to store strings used in recipes\n        ms_complete = \"MS complete salts and vitamins\"\n        sh_salts = 'Schenk and Hildebrandt (SH) Salts'\n        salt = \"Sodium Chloride salt\"\n        mannitol = \"Mannitol\"\n        \n        ppm = 'Plant Preservative Mixture'\n        media_fridge = \"media fridge in middle bay\"\n        balance = 'shelf above the balance'\n        dry_chem = 'solid chemicals storage shelves'\n        g = 'grams'\n        ml = 'ml'\n    \n    \n        #Sugars\n        sucrose_point_one = {:name =\u003e 'Sucrose', :location =\u003e balance, :amount =\u003e 0.01, :units =\u003e g}\n        sucrose_point_five =  {:name =\u003e 'Sucrose', :location =\u003e balance, :amount =\u003e 0.005, :units =\u003e g}\n        \n        #Nutrients\n        ms_complete = {:name =\u003e ms_complete, :location =\u003e media_fridge, :amount =\u003e 0.00443, :units =\u003e g}\n        sh_salts = {:name =\u003e sh_salts, :location =\u003e media_fridge, :amount =\u003e 0.0016, :units =\u003e g}\n        \n        #preservatives\n        ppm = {:name =\u003e ppm, :location =\u003e media_fridge, :amount =\u003e 0.001, :units =\u003e ml}\n        # cefotaxime = {:name =\u003e '10 mg/mL Cefotaxime Stock solution', :location =\u003e media_fridge, :amount  =\u003e 0.01, :units =\u003e ml}\n        \n        #Gelling agents\n        gelling_agent_full = {:name =\u003e 'Phytagel', :location =\u003e balance, :amount =\u003e 0.002, :units =\u003e g}\n        gelling_agent_weak = {:name =\u003e 'Phytagel', :location =\u003e balance, :amount =\u003e 0.0015, :units =\u003e g}\n        \n        #Additives\n        nacl_50 = {:name =\u003e salt, :location =\u003e balance, :amount =\u003e 0.00292, :units =\u003e g}\n        nacl_100 = {:name =\u003e salt, :location =\u003e balance, :amount =\u003e 0.00584, :units =\u003e g}\n        nacl_300 = {:name =\u003e salt, :location =\u003e balance, :amount =\u003e 0.0175, :units =\u003e g}\n        nacl_150  = {:name =\u003e salt, :location =\u003e balance, :amount =\u003e 0.00876, :units =\u003e g}\n        nacl_75  = {:name =\u003e salt, :location =\u003e balance, :amount =\u003e 0.00438, :units =\u003e g}\n        mannitol_100 = {:name =\u003e mannitol, :location =\u003e balance, :amount =\u003e 0.0182, :units =\u003e g}\n    \n        \n\n        \n        MS_1 = {\n            :ingredients =\u003e {:sugar =\u003e sucrose_point_one, :nutrients =\u003e ms_complete,:preservative =\u003e ppm, :gelling_agent =\u003e gelling_agent_full, :additives =\u003e nil},\n            :ph_adjustment =\u003e {'target' =\u003e 6.0, 'adjustor' =\u003e '0.1M NaOH', 'starting_amount' =\u003e '1 mL'},\n            :autoclave =\u003e true\n        }\n        \n        SH1 = {\n            :ingredients =\u003e {:sugar =\u003e sucrose_point_five, :nutrients =\u003e sh_salts,:preservative =\u003e ppm, :gelling_agent =\u003e nil, :additives =\u003e nil},\n            :ph_adjustment =\u003e {'target' =\u003e 6.0, 'adjustor' =\u003e '0.1M NaOH', 'starting_amount' =\u003e '1 mL'},\n            :autoclave =\u003e true\n        }\n        \n        SH2 = {\n            :ingredients =\u003e {:sugar =\u003e sucrose_point_five, :nutrients =\u003e sh_salts,:preservative =\u003e nil, :gelling_agent =\u003e nil, :additives =\u003e nil},\n            :ph_adjustment =\u003e {'target' =\u003e 6.0, 'adjustor' =\u003e '0.1M NaOH', 'starting_amount' =\u003e '1 mL'},\n            :autoclave =\u003e true\n        }\n        \n        SH3 = {\n            :ingredients =\u003e {:sugar =\u003e nil, :nutrients =\u003e sh_salts,:preservative =\u003e nil, :gelling_agent =\u003e gelling_agent_weak, :additives =\u003e nil},\n            :ph_adjustment =\u003e {'target' =\u003e 6.0, 'adjustor' =\u003e '0.1M NaOH', 'starting_amount' =\u003e '1 mL'},\n            :autoclave =\u003e true\n        }\n        \n        SH4 = {\n            :ingredients =\u003e {:sugar =\u003e sucrose_point_five, :nutrients =\u003e sh_salts,:preservative =\u003e nil, :gelling_agent =\u003e nil, :additives =\u003e nil},\n            :ph_adjustment =\u003e {'target' =\u003e 6.0, 'adjustor' =\u003e '0.1M NaOH', 'starting_amount' =\u003e '0.5 mL'},\n            :autoclave =\u003e true\n        }\n        \n        SH5 = {\n            :ingredients =\u003e {:sugar =\u003e nil, :nutrients =\u003e sh_salts,:preservative =\u003e nil, :gelling_agent =\u003e nil, :additives =\u003e nil},\n            :ph_adjustment =\u003e {'target' =\u003e 6.0, 'adjustor' =\u003e '0.1M NaOH', 'starting_amount' =\u003e '0.5 mL'},\n            :autoclave =\u003e true\n        }\n        \n        SH4_NACL_100 = {\n            :ingredients =\u003e {:sugar =\u003e sucrose_point_five, :nutrients =\u003e sh_salts,:preservative =\u003e nil, :gelling_agent =\u003e nil, :additives =\u003e nacl_100},\n            :ph_adjustment =\u003e {'target' =\u003e 6.0, 'adjustor' =\u003e '0.1M NaOH', 'starting_amount' =\u003e '0.5 mL'},\n            :autoclave =\u003e true\n        }\n        \n          SH4_NACL_75 = {\n            :ingredients =\u003e {:sugar =\u003e sucrose_point_five, :nutrients =\u003e sh_salts,:preservative =\u003e nil, :gelling_agent =\u003e nil, :additives =\u003e nacl_75},\n            :ph_adjustment =\u003e {'target' =\u003e 6.0, 'adjustor' =\u003e '0.1M NaOH', 'starting_amount' =\u003e '0.5 mL'},\n            :autoclave =\u003e true\n        }\n        \n        SH4_NACL_150 = {\n            :ingredients =\u003e {:sugar =\u003e sucrose_point_five, :nutrients =\u003e sh_salts,:preservative =\u003e nil, :gelling_agent =\u003e nil, :additives =\u003e nacl_150},\n            :ph_adjustment =\u003e {'target' =\u003e 6.0, 'adjustor' =\u003e '0.1M NaOH', 'starting_amount' =\u003e '0.5 mL'},\n            :autoclave =\u003e true\n        }\n        \n        SH4_NACL_300 = {\n            :ingredients =\u003e {:sugar =\u003e sucrose_point_five, :nutrients =\u003e sh_salts,:preservative =\u003e nil, :gelling_agent =\u003e nil, :additives =\u003e nacl_300},\n            :ph_adjustment =\u003e {'target' =\u003e 6.0, 'adjustor' =\u003e '0.1M NaOH', 'starting_amount' =\u003e '0.5 mL'},\n            :autoclave =\u003e true\n        }\n        \n         SH4_NACL_50 = {\n            :ingredients =\u003e {:sugar =\u003e sucrose_point_five, :nutrients =\u003e sh_salts,:preservative =\u003e nil, :gelling_agent =\u003e nil, :additives =\u003e nacl_50},\n            :ph_adjustment =\u003e {'target' =\u003e 6.0, 'adjustor' =\u003e '0.1M NaOH', 'starting_amount' =\u003e '0.5 mL'},\n            :autoclave =\u003e true\n        }\n        \n        SH4_MANN_100 = {\n            :ingredients =\u003e {:sugar =\u003e sucrose_point_five, :nutrients =\u003e sh_salts,:preservative =\u003e nil, :gelling_agent =\u003e nil, :additives =\u003e mannitol_100},\n            :ph_adjustment =\u003e {'target' =\u003e 6.0, 'adjustor' =\u003e '0.1M NaOH', 'starting_amount' =\u003e '0.5 mL'},\n            :autoclave =\u003e true\n        }\n        \n\n    end\n        \n    \n    #Define as a class and instantiate that class in the vessel protocol. \n    #Input items\n    #Proportions\n    "}},{"sample_types":[{"id":15,"name":"Media","description":"Media for yeast and E. coli","created_at":"2015-12-16T14:13:57.000-08:00","updated_at":"2015-12-16T14:35:10.000-08:00","field_types":[]},{"id":83,"name":"Antibiotics","description":"Used to counterselect a population of unwanted or unmodified cells","created_at":"2019-05-24T10:26:50.000-07:00","updated_at":"2019-05-24T10:26:50.000-07:00","field_types":[{"id":9310,"parent_id":83,"name":"Recommended Stock Concentration (mg/mL)","ftype":"number","choices":null,"array":false,"required":false,"created_at":"2019-05-24T10:26:50.000-07:00","updated_at":"2019-05-24T10:26:50.000-07:00","parent_class":"SampleType","role":null,"part":null,"routing":null,"preferred_operation_type_id":null,"preferred_field_type_id":null,"allowable_field_types":[],"sample_types":[],"object_types":[]},{"id":9311,"parent_id":83,"name":"Recommended Working Concentration (ug/mL)","ftype":"number","choices":null,"array":false,"required":false,"created_at":"2019-05-24T10:26:50.000-07:00","updated_at":"2019-05-24T10:26:50.000-07:00","parent_class":"SampleType","role":null,"part":null,"routing":null,"preferred_operation_type_id":null,"preferred_field_type_id":null,"allowable_field_types":[],"sample_types":[],"object_types":[]},{"id":9312,"parent_id":83,"name":"Solubility","ftype":"string","choices":"Water,EtOH,DMSO,Other","array":false,"required":false,"created_at":"2019-05-24T10:26:50.000-07:00","updated_at":"2019-05-24T10:26:50.000-07:00","parent_class":"SampleType","role":null,"part":null,"routing":null,"preferred_operation_type_id":null,"preferred_field_type_id":null,"allowable_field_types":[],"sample_types":[],"object_types":[]}]}],"object_types":[{"id":468,"name":"400 mL Liquid","description":"400 mL Bottle","min":0,"max":1000,"handler":"sample_container","safety":"No safety information","cleanup":"No cleanup information","data":"{\r\n    \"samples\": [\r\n      { \"name\": \"TB + Kan\",   \"materials\": 0.03, \"labor\": 0.03, \"delete\": false, \"unit\": \"mL\", \"total_volume\": 400 },\r\n      { \"name\": \"SC\",   \"materials\": 0.01, \"labor\": 0.028, \"delete\": false, \"unit\": \"mL\", \"total_volume\": 400 },\r\n      { \"name\": \"SDO\",  \"materials\": 0.01, \"labor\": 0.028, \"delete\": false, \"unit\": \"mL\", \"total_volume\": 400 },\r\n      { \"name\": \"50% Glycerol\",   \"materials\": 0.01, \"labor\": 0.02, \"delete\": false, \"unit\": \"mL\", \"total_volume\": 400 },\r\n      { \"name\": \"TB\",   \"materials\": 0.01, \"labor\": 0.028, \"delete\": false, \"unit\": \"mL\", \"total_volume\": 400 },\r\n      { \"name\": \"TB + Amp\",   \"materials\": 0.023, \"labor\": 0.06, \"delete\": false, \"unit\": \"mL\", \"total_volume\": 400 },\r\n      { \"name\": \"LB\",   \"materials\": 0.01, \"labor\": 0.016, \"delete\": false, \"unit\": \"mL\", \"total_volume\": 400 },     \r\n      { \"name\": \"YPAD\", \"materials\": 0.01, \"labor\": 0.025, \"delete\": false, \"unit\": \"mL\", \"total_volume\": 400 }\r\n    ]\r\n  }","vendor":"No vendor information","created_at":"2015-12-17T13:34:01.000-08:00","updated_at":"2017-03-20T16:48:02.000-07:00","unit":"Media","cost":0.01,"release_method":"return","release_description":"","sample_type_id":15,"image":"","prefix":"","rows":null,"columns":null,"sample_type_name":"Media"},{"id":469,"name":"200 mL Liquid","description":"200 mL Bottle","min":0,"max":1000,"handler":"sample_container","safety":"No safety information","cleanup":"No cleanup information","data":"  {\r\n    \"samples\": [\r\n      { \"name\": \"SC\",   \"materials\": 0.01, \"labor\": 0.028, \"delete\": false, \"unit\": \"mL\", \"total_volume\": 200 },\r\n      { \"name\": \"SDO\",  \"materials\": 0.01, \"labor\": 0.028, \"delete\": false, \"unit\": \"mL\", \"total_volume\": 200 },\r\n      { \"name\": \"FCC\",  \"materials\": 0.08, \"labor\": 0.0705, \"delete\": false, \"unit\": \"mL\", \"total_volume\": 200 },\r\n      { \"name\": \"LB\",   \"materials\": 0.01, \"labor\": 0.0155, \"delete\": false, \"unit\": \"mL\", \"total_volume\": 200 },\r\n      { \"name\": \"YPAD\", \"materials\": 0.01, \"labor\": 0.028, \"delete\": false, \"unit\": \"mL\", \"total_volume\": 200 },\r\n      { \"name\": \"TB\", \"materials\": 0.01, \"labor\": 0.028, \"delete\": false, \"unit\": \"mL\", \"total_volume\": 200 },\r\n      { \"name\": \"TB + Amp\", \"materials\": 0.02, \"labor\": 0.04, \"delete\": false, \"unit\": \"mL\", \"total_volume\": 200 },\r\n      { \"name\": \"TB + Kan\", \"materials\": 0.02, \"labor\": 0.04,\"delete\": false, \"unit\": \"mL\", \"total_volume\": 200 },\r\n      { \"name\": \"1 M Lithium Acetate\", \"materials\": 0.112, \"labor\": 0.075, \"delete\": false, \"unit\": \"mL\", \"total_volume\": 200 },\r\n      { \"name\": \"0.2% SDS\", \"materials\": 0.01, \"labor\": 0.01, \"delete\": false, \"unit\": \"mL\", \"total_volume\": 200 },\r\n      { \"name\": \"50% Glycerol\", \"materials\": 0.01, \"labor\": 0.02, \"delete\": false, \"unit\": \"mL\", \"total_volume\": 200  },\r\n      { \"name\": \"50% PEG\", \"materials\": 0.16, \"labor\": 0.0265, \"delete\": false, \"unit\": \"mL\", \"total_volume\": 200  }\r\n    ]\r\n  }","vendor":"No vendor information","created_at":"2015-12-17T13:34:26.000-08:00","updated_at":"2017-06-07T11:14:04.000-07:00","unit":"200 mL Bottle","cost":0.01,"release_method":"return","release_description":"purchasable\r\n","sample_type_id":15,"image":"","prefix":"","rows":null,"columns":null,"sample_type_name":"Media"},{"id":466,"name":"800 mL Liquid","description":"800 mL Bottle","min":0,"max":10000,"handler":"sample_container","safety":"No safety information","cleanup":"No cleanup information","data":" {\r\n    \"samples\": [\r\n      { \"name\": \"SC\",   \"materials\": 0.0135, \"labor\": 0.028, \"delete\": false, \"unit\": \"mL\", \"total_volume\": 800 },\r\n      { \"name\": \"SDO\",  \"materials\": 0.014, \"labor\": 0.028, \"delete\": false, \"unit\": \"mL\", \"total_volume\": 800 },\r\n      { \"name\": \"50% Glycerol\",   \"materials\": 0.02, \"labor\": 0.02, \"delete\": false, \"unit\": \"mL\", \"total_volume\": 800 },\r\n      { \"name\": \"TB\",   \"materials\": 0.01, \"labor\": 0.016, \"delete\": false, \"unit\": \"mL\", \"total_volume\": 800 },\r\n      { \"name\": \"TB + Amp\",   \"materials\": 0.03, \"labor\": 0.028, \"delete\": false, \"unit\": \"mL\", \"total_volume\": 800 },\r\n      { \"name\": \"LB\",   \"materials\": 0.01, \"labor\": 0.016, \"delete\": false, \"unit\": \"mL\", \"total_volume\": 800 },     \r\n      { \"name\": \"YPAD\", \"materials\": 0.01, \"labor\": 0.025, \"delete\": false, \"unit\": \"mL\", \"total_volume\": 800 }\r\n    ]\r\n  }","vendor":"No vendor information","created_at":"2015-12-16T14:35:46.000-08:00","updated_at":"2017-06-13T11:30:03.000-07:00","unit":"Media","cost":0.01,"release_method":"return","release_description":"","sample_type_id":15,"image":"","prefix":"","rows":null,"columns":null,"sample_type_name":"Media"},{"id":480,"name":"400 mL Agar","description":"400 mL Agar","min":0,"max":1000,"handler":"sample_container","safety":"No safety information","cleanup":"No cleanup information","data":"{ \"samples\": [ \r\n\r\n{ \"name\": \"SDO\", \"materials\": 0.02, \"labor\": 0.112, \"delete\": false, \"unit\": \"mL\", \"total_volume\": 400 },\r\n{ \"name\": \"LB\", \"materials\": 0.01, \"labor\": 0.065, \"delete\": false, \"unit\": \"mL\", \"total_volume\": 400 },\r\n{ \"name\": \"YPAD\", \"materials\": 0.02, \"labor\": 0.1, \"delete\": false, \"unit\": \"mL\", \"total_volume\": 400 }\r\n ] }","vendor":"No vendor information","created_at":"2016-02-11T12:14:10.000-08:00","updated_at":"2019-02-12T14:30:17.000-08:00","unit":"Media","cost":0.01,"release_method":"return","release_description":"","sample_type_id":15,"image":"","prefix":"","rows":null,"columns":null,"sample_type_name":"Media"},{"id":848,"name":"Batch of plant media or components","description":"A batch of of plant media or plant media components","min":0,"max":1,"handler":"collection","safety":"No safety information","cleanup":"No cleanup information","data":"No data","vendor":"No vendor information","created_at":"2019-10-07T10:29:53.000-07:00","updated_at":"2021-01-19T23:01:30.000-08:00","unit":"Unit","cost":0.01,"release_method":"return","release_description":"","sample_type_id":null,"image":"","prefix":"","rows":9,"columns":9,"sample_type_name":null}],"operation_type":{"name":"Add Cefotaxime to autoclaved media","category":"Plant Work-Duckweed","deployed":false,"on_the_fly":false,"field_types":[{"ftype":"sample","role":"input","name":"Media","sample_types":["Media","Media","Media","Media"],"object_types":["400 mL Liquid","200 mL Liquid","800 mL Liquid","400 mL Agar"],"part":false,"array":false,"routing":"M","preferred_operation_type_id":null,"preferred_field_type_id":null,"choices":null},{"ftype":"sample","role":"output","name":"Media","sample_types":["Media","Media","Media","Media"],"object_types":["400 mL Liquid","200 mL Liquid","800 mL Liquid","400 mL Agar"],"part":false,"array":false,"routing":"M","preferred_operation_type_id":null,"preferred_field_type_id":null,"choices":null},{"ftype":"sample","role":"input","name":"Antibiotic","sample_types":["Antibiotics"],"object_types":["Batch of plant media or components"],"part":true,"array":false,"routing":"A","preferred_operation_type_id":null,"preferred_field_type_id":null,"choices":null}],"protocol":"\n\nclass Protocol\n    \n    INPUT = \"Media\"\n    ANTIBIOTIC = \"Antibiotic\"\n    OUTPUT = \"Media\"\n\n  def main\n\n    operations.retrieve.make #Don't get the antbiotoics yet\n    \n    thaw_antibiotics #Sort by container to make more compact and logical\n    \n    add_antibiotics\n    \n    operations.each{|op| op.pass(INPUT,OUTPUT)}\n    \n    update_associations\n    \n    operations.store\n\n    {}\n\n  end\n  \n  def thaw_antibiotics\n              \n      show do \n          title \"Thaw antibiotics\"\n          note \"Retrieve aliquots of Antibiotic:\"\n          antibiotic_ops = operations.group_by{|op| op.input(ANTIBIOTIC).sample}\n          antibiotic_ops.each do |antibiotic,ops|\n              check \"#{ops.length} aliquots of #{antibiotic.name}\"\n          end\n          check \"Allow antibiotics to thaw at room temperature\"\n          check \"Also check that bottles of media are cool enough to touch with bare hands before proceeding\"\n      end\n      \n  end\n  \n  def add_antibiotics\n      \n      solid_ops = operations.select{|op| op.input(INPUT).item.object_type.name == \"400 mL Agar\"}\n      \n      unless solid_ops.nil?\n        show do \n            title \"Melt solid media\"\n            note \"Use the microwave to completely melt the following media\"\n            solid_ops.each do |op|\n                check \"#{op.input(INPUT).item.id}\"\n            end\n            note \"Allow to cool to 'hand warm' before adding antibiotics\"\n        end\n      end\n          \n      show do\n          title \"Add antibiotics\"\n          note \"Add antibiotic to each bottle\"\n          operations.each do |op|\n            name = op.input(INPUT).item.object_type.name\n            if  name.include? \"400\"\n                check \"Add 400 µL of Cefotaxime to bottle #{op.input(INPUT).item.id}\"\n            elsif name.include? \"800\"\n                check \"Add 800 µL of Cefotaxime to bottle #{op.input(INPUT).item.id}\"\n                note \"If necessary retrieve another aliquot to fulfill this instruction and manually delete from inventory\"\n             elsif name.include? \"200\"\n                check \"Add 200 µL of Cefotaxime to bottle #{op.input(INPUT).item.id}\"\n            end\n           end\n        end\n        \n        #Remove used antibiotics from collection\n        operations.each do |op|\n            op.input(ANTIBIOTIC).collection.remove_one\n        end\n\n    end\n    \n    def update_associations\n        \n        operations.each do |op|\n            item = op.output(OUTPUT).item\n            item.associate :autoclaved?, \"Yes\"\n            item.associate :Cefotaxime_added?, \"Yes\"\n        end\n    end\n    \n      \n          \n\n\nend\n","precondition":"def precondition(_op)\n  true\nend","cost_model":"def cost(_op)\n  { labor: 0, materials: 0 }\nend","documentation":"Operation Type assumes Cefotaxime is available as aliquots in a collection of type 'Batch of Plant Media or Components'. The protocol will guide the technician to add antibiotic to autoclaved media and will update data associations in the database to recognize this. ","test":"","timing":null}},{"sample_types":[{"id":88,"name":"Duckweed line","description":"An ecotype or cultivar of a Duckweed species","created_at":"2020-02-13T16:09:05.000-08:00","updated_at":"2020-02-13T16:09:05.000-08:00","field_types":[{"id":16170,"parent_id":88,"name":"Species","ftype":"string","choices":"Spirodela polyrhiza,Spirodela intermedia,Lemna minor,Lemna gibba","array":false,"required":true,"created_at":"2020-02-13T16:09:05.000-08:00","updated_at":"2020-02-13T16:09:05.000-08:00","parent_class":"SampleType","role":null,"part":null,"routing":null,"preferred_operation_type_id":null,"preferred_field_type_id":null,"allowable_field_types":[],"sample_types":[],"object_types":[]},{"id":16172,"parent_id":88,"name":"Source","ftype":"string","choices":null,"array":false,"required":true,"created_at":"2020-02-13T16:09:05.000-08:00","updated_at":"2020-02-13T16:09:05.000-08:00","parent_class":"SampleType","role":null,"part":null,"routing":null,"preferred_operation_type_id":null,"preferred_field_type_id":null,"allowable_field_types":[],"sample_types":[],"object_types":[]}]}],"object_types":[{"id":864,"name":"Container of Duckweed","description":"Duckweed growing in liquid media","min":0,"max":1,"handler":"sample_container","safety":"No safety information","cleanup":"No cleanup information","data":"No data","vendor":"No vendor information","created_at":"2020-03-24T13:37:50.000-07:00","updated_at":"2020-05-30T21:08:58.000-07:00","unit":"Duckweed line","cost":0.01,"release_method":"return","release_description":"","sample_type_id":88,"image":"","prefix":"GT1","rows":null,"columns":null,"sample_type_name":"Duckweed line"}],"operation_type":{"name":"Define plate treatment","category":"Plant Work-Duckweed","deployed":false,"on_the_fly":false,"field_types":[{"ftype":"json","role":"input","name":"Treatment","sample_types":[],"object_types":[],"part":false,"array":false,"routing":null,"preferred_operation_type_id":null,"preferred_field_type_id":null,"choices":null},{"ftype":"sample","role":"input","name":"Plates","sample_types":["Duckweed line"],"object_types":["Container of Duckweed"],"part":false,"array":true,"routing":"P","preferred_operation_type_id":null,"preferred_field_type_id":null,"choices":null},{"ftype":"sample","role":"output","name":"Plates","sample_types":["Duckweed line"],"object_types":["Container of Duckweed"],"part":false,"array":true,"routing":"P","preferred_operation_type_id":null,"preferred_field_type_id":null,"choices":null}],"protocol":"INPUT = \"Plates\"\nOUTPUT = \"Plates\"\nMETADATA = \"Treatment\"\nKEY = \"Treatment\"\n\nclass Protocol\n\n  def main\n      \n    operations.each do |op|\n        json = op.input(METADATA).val\n        op.input_array(INPUT).items.each do |i|\n        i.associate KEY.to_sym, json\n      end\n      op.pass(INPUT,OUTPUT)\n    end\n    \n    if debug\n        operations.each do |op|\n            show do \n                title \"Data assocations\"\n                op.input_array(INPUT).items.each do |i|\n                    note \"#{i.id}\"\n                    note \"#{i.get(KEY.to_sym)}\"\n                end\n            end\n        end\n    end\n                    \n\n    {}\n\n  end\n\nend\n","precondition":"def precondition(_op)\n  true\nend","cost_model":"def cost(_op)\n  { labor: 0, materials: 0 }\nend","documentation":"Documentation here. Start with a paragraph, not a heading or title, as in most views, the title will be supplied by the view.","test":"","timing":null}},{"sample_types":[{"id":88,"name":"Duckweed line","description":"An ecotype or cultivar of a Duckweed species","created_at":"2020-02-13T16:09:05.000-08:00","updated_at":"2020-02-13T16:09:05.000-08:00","field_types":[{"id":16170,"parent_id":88,"name":"Species","ftype":"string","choices":"Spirodela polyrhiza,Spirodela intermedia,Lemna minor,Lemna gibba","array":false,"required":true,"created_at":"2020-02-13T16:09:05.000-08:00","updated_at":"2020-02-13T16:09:05.000-08:00","parent_class":"SampleType","role":null,"part":null,"routing":null,"preferred_operation_type_id":null,"preferred_field_type_id":null,"allowable_field_types":[],"sample_types":[],"object_types":[]},{"id":16172,"parent_id":88,"name":"Source","ftype":"string","choices":null,"array":false,"required":true,"created_at":"2020-02-13T16:09:05.000-08:00","updated_at":"2020-02-13T16:09:05.000-08:00","parent_class":"SampleType","role":null,"part":null,"routing":null,"preferred_operation_type_id":null,"preferred_field_type_id":null,"allowable_field_types":[],"sample_types":[],"object_types":[]}]}],"object_types":[{"id":864,"name":"Container of Duckweed","description":"Duckweed growing in liquid media","min":0,"max":1,"handler":"sample_container","safety":"No safety information","cleanup":"No cleanup information","data":"No data","vendor":"No vendor information","created_at":"2020-03-24T13:37:50.000-07:00","updated_at":"2020-05-30T21:08:58.000-07:00","unit":"Duckweed line","cost":0.01,"release_method":"return","release_description":"","sample_type_id":88,"image":"","prefix":"GT1","rows":null,"columns":null,"sample_type_name":"Duckweed line"}],"operation_type":{"name":"Harvest and Record Fresh Weight","category":"Plant Work-Duckweed","deployed":false,"on_the_fly":false,"field_types":[{"ftype":"sample","role":"input","name":"Duckweed","sample_types":["Duckweed line"],"object_types":["Container of Duckweed"],"part":false,"array":false,"routing":"D","preferred_operation_type_id":null,"preferred_field_type_id":null,"choices":null},{"ftype":"string","role":"input","name":"Keep plate?","sample_types":[],"object_types":[],"part":false,"array":false,"routing":null,"preferred_operation_type_id":null,"preferred_field_type_id":null,"choices":"No,Yes"},{"ftype":"sample","role":"output","name":"Duckweed","sample_types":["Duckweed line"],"object_types":["Container of Duckweed"],"part":false,"array":false,"routing":"D","preferred_operation_type_id":null,"preferred_field_type_id":null,"choices":null},{"ftype":"string","role":"input","name":"Cluster analysis?","sample_types":[],"object_types":[],"part":false,"array":false,"routing":null,"preferred_operation_type_id":null,"preferred_field_type_id":null,"choices":"No,Yes"}],"protocol":"\nclass Protocol\n\nINPUT = \"Duckweed\" \nOUTPUT = \"Duckweed\"\nDISCARD_PARAM = \"Keep plate?\"\nNO_CLUSTERS = 3\nCLUSTER = \"Cluster analysis?\"\n\nHARVEST_FRESH_WEIGHT_KEY = \"harvest_fresh_weight\" #value is a float representing weight in grams and is associated with the input item for each operation\nCLUSTER_IMAGE_KEY = \"cluster_image\" #value is an image file and is associated with the input item and with the operation itself. \n\nVESSEL_KEY = \"Weighing_boat_vessel\"\n\n    \n    def main\n        \n        operations.retrieve\n        cluster_ops = operations.select{|op| op.input(CLUSTER).val == \"Yes\"}\n        \n        label_and_weigh_dishes\n        \n        unless cluster_ops.nil? \n            cluster_analysis(cluster_ops) \n        end\n        \n        add_plants_to_dishes\n        \n        record_total_masses\n        \n        pass_ops\n        \n        discard_plates\n        \n        tidy_up\n        \n        unless cluster_ops.nil? \n            upload_images(cluster_ops)\n        end\n        \n        operations.store\n        \n    end\n    \n    def label_and_weigh_dishes\n        \n        show do \n            title \"Label weighing vessels\"\n            note \"Plastic weighing boats are suggested but any option is acceptable\"\n            check \"Retrive #{operations.length} weighing vessels\"\n            note \"Label vessels:\"\n            operations.each do |op|\n                check \"#{op.input(INPUT).item.id}\"\n            end\n        end\n        \n        masses = show do \n            title \"Weigh weighing vessels\"\n            note \"Each vessel will have a slightly different mass and we are recording that now to be able to subtract from the weights we will record later\"\n            operations.each do |op|\n                note \"Weigh vessel \u003cb\u003e #{op.input(INPUT).item.id} \u003c/b\u003e\"\n                get \"number\", var: \"#{op.input(INPUT).item.id}\", label: \"Weight\", default: rand(2..6)\n            end\n        end\n        \n        operations.each do |op|\n          op.associate VESSEL_KEY.to_sym, masses[\"#{op.input(INPUT).item.id}\".to_sym]\n          op.input(INPUT).item.associate VESSEL_KEY.to_sym, masses[\"#{op.input(INPUT).item.id}\".to_sym]\n        end\n    end\n    \n    def cluster_analysis(cluster_ops)\n        \n            show do \n                title \"Label cluster analysis cards\"\n                note \"Cluster analysis cards are pieces of plastic card on which plants will be partially dissected and imaged\"\n                note \"Add labels onto cards via a \u003cb\u003esmall piece of tape\u003c/b\u003e instead of writing directly on the plastic\"\n                cluster_ops.each do |op|\n                    check \"Add label - #{op.input(INPUT).item.id}\"\n                end\n            end\n            \n            show do \n                title \"Harvest clusters\"\n                note \"When harvesting clusters, pick up a frond with tweezers, and lightly shake. Whatever remains attached is considered a 'cluster'\"\n                note\" Harvest #{NO_CLUSTERS} into cards with the matching IDs\"\n                cluster_ops.each do |op|\n                  check \"#{NO_CLUSTERS} clusters from plate #{op.input(INPUT).item.id}\"\n                end\n            end\n            \n            show do\n                title \"Keep plants hydrated\"\n                note \"Plants should remain hydrated through the next, time-consuming steps\"\n                note \"Use a spray bottle filled with DI H20 to periodically mist the plants (approx. every 5 minutes\"\n            end\n            \n            show do \n                title \"Image fronds from clusters\"\n                note \"Using hand tools at the bench (Tweezers / dissection probe) seperate all fronds within the clusters\"\n                note \"Ensure that fronds are not overlapping\"\n                note \"Align card in light box and phone/camera at aperture\"\n                cluster_ops.each do |op|\n                    check \"Separate fronds and take picture of #{op.input(INPUT).item.id}\"\n                end\n                note \"Leave plants on cards for now while you move to the next steps\"\n            end\n    end\n    \n    def add_plants_to_dishes\n        show do \n            title \"Transfer duckweed to weighing vessels\"\n            note \"Use tweezers to move plants into the correspondingly labelled weighing dishes\"\n            operations.each do |op|\n                check \"Add plants to weighing vessel #{op.input(INPUT).item.id}\"\n                if op.input(CLUSTER).val == \"Yes\" \n                    check \"Carefully transfer all fronds from corresponding cluster analysis card into vessel #{op.input(INPUT).item.id}\" \n                end\n            end\n        end\n    end\n\n        \n    def record_total_masses\n        \n        today = Time.zone.now.strftime(\"%m/%d/%Y\")\n        \n        show do \n            title \"Ensure surface water has been removed\"\n            note \"Visually inspect. If there is excess liquid water consider the following options\"\n            bullet \"Use pipette to remove water\"\n            bullet \"Use tissue to remove water\"\n            bullet \"Manually spread apart frond clusters and leave for 30 minutes for remaining water to evaporate (once any sizeable pools of water removed)\"\n        end\n        \n        operations.each do |op|\n            \n            plate_mass = show do \n                title \"Record fresh weight\"\n                note \"Record fresh weight of container \u003cb\u003e#{op.input(INPUT).item.id}\u003c/b\u003e \"\n                note \"Don't blank, the earlier recorded weight of the weighing vessel will be subtracted automatically)\"\n                note \"Record weight in grams to two decimal points e.g. 3.02 g\"\n                get \"number\", var: :mass, label: \"fresh weight\", default: 5.02\n            end\n            \n            \n            op.input(INPUT).item.associate \"vessel_plant_combined_weight_#{today}\", plate_mass[:mass]\n            fw = (plate_mass[:mass] - op.get(VESSEL_KEY.to_sym)).round(2)\n            op.input(INPUT).item.associate \"#{HARVEST_FRESH_WEIGHT_KEY}\".to_sym, fw\n            \n            if debug\n                show do \n                    title \"Recorded weights\"\n                    note \" Total weight #{plate_mass[:mass]}\"\n                    note  \"Vessel weight #{op.get(VESSEL_KEY.to_sym)}\"\n                    note \"Fresh weight #{fw}\"\n                end\n            end\n            \n        end\n    end\n    \n    def discard_plates\n        \n        operations.each do |op|\n            if op.input(DISCARD_PARAM).val == \"No\"\n              op.output(OUTPUT).item.mark_as_deleted\n            end\n        end\n        \n        discard_plates = operations.map{|op| op.output(OUTPUT).item}.select{|i| i.location == \"deleted\"}\n        \n        \n        unless discard_plates.empty? \n            show do \n                title \"Discard plates\"\n                note \"Discard the following plates and their contents into the Biohazard waste\"\n                discard_plates.each do |i|\n                    check \"#{i.id}\"\n                end\n            end\n        end\n        \n    end\n    \n    def tidy_up\n        \n        show do \n            title \"Tidy workplace\"\n            check \"Ensure workplace is clean and tidy and ready for the next Job with everything back where it belongs\"\n            check \"Wipe down surfaces with DI H20 and then 70% alcohol\"\n        end\n        \n    end\n\n    def pass_ops\n        operations.each do |op|\n            op.pass(INPUT,OUTPUT)\n        end\n    end\n    \n    def upload_images(cluster_ops)\n    \n       image_data = show do \n                title \"Upload Images of dissected clusters\"\n                note \"If you are unsure if you are uploading the correct image check that the Item ID in the image matches what is being requested\"\n                cluster_ops.each do |op|\n                    i = op.input(INPUT).item\n                    note \"Upload image of duckweed frond from card labelled #{i.id}\"\n                    upload var: \"#{i.id}_cluster_image\"\n                end\n            end\n            \n        cluster_ops.each do |op|\n            i = op.input(INPUT).item\n            op.associate \"#{CLUSTER_IMAGE_KEY}\".to_sym, image_data[\"#{i.id}_cluster_image\".to_sym]\n            op.input(INPUT).item.associate \"#{CLUSTER_IMAGE_KEY}\".to_sym, image_data[\"#{i.id}_image\".to_sym]\n        end\n    \n    end\n \n\nend","precondition":"def precondition(_op)\n  true\nend","cost_model":"def cost(_op)\n  { labor: 0, materials: 0 }\nend","documentation":"After recording an image, liquid media is drained from duckweed plates and the fresh weights are recorded. Plates and duckweed are either discarded or kept for immediate downstream analysis.","test":"","timing":null}},{"sample_types":[{"id":88,"name":"Duckweed line","description":"An ecotype or cultivar of a Duckweed species","created_at":"2020-02-13T16:09:05.000-08:00","updated_at":"2020-02-13T16:09:05.000-08:00","field_types":[{"id":16170,"parent_id":88,"name":"Species","ftype":"string","choices":"Spirodela polyrhiza,Spirodela intermedia,Lemna minor,Lemna gibba","array":false,"required":true,"created_at":"2020-02-13T16:09:05.000-08:00","updated_at":"2020-02-13T16:09:05.000-08:00","parent_class":"SampleType","role":null,"part":null,"routing":null,"preferred_operation_type_id":null,"preferred_field_type_id":null,"allowable_field_types":[],"sample_types":[],"object_types":[]},{"id":16172,"parent_id":88,"name":"Source","ftype":"string","choices":null,"array":false,"required":true,"created_at":"2020-02-13T16:09:05.000-08:00","updated_at":"2020-02-13T16:09:05.000-08:00","parent_class":"SampleType","role":null,"part":null,"routing":null,"preferred_operation_type_id":null,"preferred_field_type_id":null,"allowable_field_types":[],"sample_types":[],"object_types":[]}]}],"object_types":[{"id":864,"name":"Container of Duckweed","description":"Duckweed growing in liquid media","min":0,"max":1,"handler":"sample_container","safety":"No safety information","cleanup":"No cleanup information","data":"No data","vendor":"No vendor information","created_at":"2020-03-24T13:37:50.000-07:00","updated_at":"2020-05-30T21:08:58.000-07:00","unit":"Duckweed line","cost":0.01,"release_method":"return","release_description":"","sample_type_id":88,"image":"","prefix":"GT1","rows":null,"columns":null,"sample_type_name":"Duckweed line"}],"operation_type":{"name":"Image Container of Duckweed","category":"Plant Work-Duckweed","deployed":false,"on_the_fly":false,"field_types":[{"ftype":"sample","role":"input","name":"Duckweed Container","sample_types":["Duckweed line"],"object_types":["Container of Duckweed"],"part":false,"array":false,"routing":"D","preferred_operation_type_id":null,"preferred_field_type_id":17528,"choices":null},{"ftype":"sample","role":"output","name":"Duckweed Container","sample_types":["Duckweed line"],"object_types":["Container of Duckweed"],"part":false,"array":false,"routing":"D","preferred_operation_type_id":null,"preferred_field_type_id":null,"choices":null}],"protocol":"needs \"Plant Work-Duckweed/Duckweed Cultivation Library\"\n\nclass Protocol\ninclude ImageCapture\n\nINPUT = \"Duckweed Container\" \nOUTPUT = \"Duckweed Container\"\n\n    \n    def main\n        \n        operations.retrieve\n        \n        image_duckweed(operations.map{|op| op.input(INPUT).item})\n        \n        upload_images(operations.map{|op|op.input(INPUT).item})\n        \n        operations.each{|op| op.pass(INPUT,OUTPUT)}\n        \n        operations.store\n        \n    end\n    \n\nend\n","precondition":"def precondition(_op)\n  true\nend","cost_model":"def cost(_op)\n  { labor: 0, materials: 0 }\nend","documentation":"Documentation here. Start with a paragraph, not a heading or title, as in most views, the title will be supplied by the view.","test":"","timing":null}},{"sample_types":[{"id":88,"name":"Duckweed line","description":"An ecotype or cultivar of a Duckweed species","created_at":"2020-02-13T16:09:05.000-08:00","updated_at":"2020-02-13T16:09:05.000-08:00","field_types":[{"id":16170,"parent_id":88,"name":"Species","ftype":"string","choices":"Spirodela polyrhiza,Spirodela intermedia,Lemna minor,Lemna gibba","array":false,"required":true,"created_at":"2020-02-13T16:09:05.000-08:00","updated_at":"2020-02-13T16:09:05.000-08:00","parent_class":"SampleType","role":null,"part":null,"routing":null,"preferred_operation_type_id":null,"preferred_field_type_id":null,"allowable_field_types":[],"sample_types":[],"object_types":[]},{"id":16172,"parent_id":88,"name":"Source","ftype":"string","choices":null,"array":false,"required":true,"created_at":"2020-02-13T16:09:05.000-08:00","updated_at":"2020-02-13T16:09:05.000-08:00","parent_class":"SampleType","role":null,"part":null,"routing":null,"preferred_operation_type_id":null,"preferred_field_type_id":null,"allowable_field_types":[],"sample_types":[],"object_types":[]}]}],"object_types":[{"id":864,"name":"Container of Duckweed","description":"Duckweed growing in liquid media","min":0,"max":1,"handler":"sample_container","safety":"No safety information","cleanup":"No cleanup information","data":"No data","vendor":"No vendor information","created_at":"2020-03-24T13:37:50.000-07:00","updated_at":"2020-05-30T21:08:58.000-07:00","unit":"Duckweed line","cost":0.01,"release_method":"return","release_description":"","sample_type_id":88,"image":"","prefix":"GT1","rows":null,"columns":null,"sample_type_name":"Duckweed line"}],"operation_type":{"name":"Log contamination and discard","category":"Plant Work-Duckweed","deployed":false,"on_the_fly":false,"field_types":[{"ftype":"sample","role":"input","name":"Container of Duckweed","sample_types":["Duckweed line"],"object_types":["Container of Duckweed"],"part":false,"array":false,"routing":"D","preferred_operation_type_id":null,"preferred_field_type_id":null,"choices":null}],"protocol":"INPUT = \"Container of Duckweed\"\nneeds \"Plant Work-Duckweed/Duckweed Cultivation Library\"\n\nclass Protocol\n    include ImageCapture\n\n  def main\n\n    operations.retrieve.make\n\n    image_duckweed(operations.map{|op| op.input(INPUT).item})\n   \n    associate_data\n   \n    discard_plates\n   \n    upload_images(operations.map{|op| op.input(INPUT).item})\n\n    operations.store\n\n    {}\n\n  end\n  \n  def associate_data\n      \n      notes = show do \n          title \"Add any notes about the contamination\"\n          note \"Use this space to add any relevant notes about the contamination or the conditions that you think might be relevant\"\n          operations.each do |op|\n              note \"Notes for #{op.input(INPUT).item.id}\"\n              get \"text\", var: \"#{op.id}\", label: \"Notes\", default:\"No notes added\"\n           end\n      end\n        \n       operations.each do |op|\n          note = notes[\"#{op.id}\"]\n          date = Time.now.strftime(\"%m/%d/%Y\")\n          op.input(INPUT).item.associate :contamination_recorded, {\"date\": date, \"notes\": note}\n        end\n\n  end\n  \n  def discard_plates \n      \n      show do \n          title \"Discard contaminated containers\"\n          note \"Discard the following in biohazard waste\"\n          operations.each do |op|\n              check \"#{op.input(INPUT).item.id}\"\n              op.input(INPUT).item.mark_as_deleted\n          end\n       end\n  end\n  \n  \n  \n\nend\n","precondition":"def precondition(_op)\n  true\nend","cost_model":"def cost(_op)\n  { labor: 0, materials: 0 }\nend","documentation":"Documentation here. Start with a paragraph, not a heading or title, as in most views, the title will be supplied by the view.","test":"","timing":null}},{"sample_types":[{"id":88,"name":"Duckweed line","description":"An ecotype or cultivar of a Duckweed species","created_at":"2020-02-13T16:09:05.000-08:00","updated_at":"2020-02-13T16:09:05.000-08:00","field_types":[{"id":16170,"parent_id":88,"name":"Species","ftype":"string","choices":"Spirodela polyrhiza,Spirodela intermedia,Lemna minor,Lemna gibba","array":false,"required":true,"created_at":"2020-02-13T16:09:05.000-08:00","updated_at":"2020-02-13T16:09:05.000-08:00","parent_class":"SampleType","role":null,"part":null,"routing":null,"preferred_operation_type_id":null,"preferred_field_type_id":null,"allowable_field_types":[],"sample_types":[],"object_types":[]},{"id":16172,"parent_id":88,"name":"Source","ftype":"string","choices":null,"array":false,"required":true,"created_at":"2020-02-13T16:09:05.000-08:00","updated_at":"2020-02-13T16:09:05.000-08:00","parent_class":"SampleType","role":null,"part":null,"routing":null,"preferred_operation_type_id":null,"preferred_field_type_id":null,"allowable_field_types":[],"sample_types":[],"object_types":[]}]}],"object_types":[{"id":864,"name":"Container of Duckweed","description":"Duckweed growing in liquid media","min":0,"max":1,"handler":"sample_container","safety":"No safety information","cleanup":"No cleanup information","data":"No data","vendor":"No vendor information","created_at":"2020-03-24T13:37:50.000-07:00","updated_at":"2020-05-30T21:08:58.000-07:00","unit":"Duckweed line","cost":0.01,"release_method":"return","release_description":"","sample_type_id":88,"image":"","prefix":"GT1","rows":null,"columns":null,"sample_type_name":"Duckweed line"}],"operation_type":{"name":"Record dry weight","category":"Plant Work-Duckweed","deployed":false,"on_the_fly":false,"field_types":[{"ftype":"sample","role":"input","name":"Duckweed","sample_types":["Duckweed line"],"object_types":["Container of Duckweed"],"part":false,"array":false,"routing":"D","preferred_operation_type_id":744,"preferred_field_type_id":19085,"choices":null}],"protocol":"class Protocol\n    \n    INPUT = \"Duckweed\"\n    VESSEL_KEY = \"Weighing_boat_vessel\"\n\n  def main\n\n    operations.retrieve\n    \n    if debug\n        operations.each do |op|\n            op.input(INPUT).item.associate VESSEL_KEY.to_sym, rand(3.0..4.0)\n        end\n    end\n    \n    record_dry_weights\n\n    discard_plates\n\n    {}\n\n  end\n  \n  def record_dry_weights\n  \n   operations.each do |op|\n      plate = op.input(INPUT).item\n      prerecd_vessel_weight = op.input(INPUT).item.get(VESSEL_KEY.to_sym)\n      \n      record = show do \n          title \"Record dry weight\"\n          check \"Blank balance with empty container or weigh inside pre-weighed vessel (see question below)\"\n          if prerecd_vessel_weight\n              note \"There is a vessel weight associated with this item (#{prerecd_vessel_weight}). Would you like that weight to be subtracted from the weight about to be entered, in order to calculate the Duckweed dry weight?\"\n              select [\"Yes\", \"No\"], var: \"choice\", label: \"Use pre-recorded vessel weight?\", default: 0\n          end\n         note \"Record total mass of duckweed and vessel #{plate.id} in gramms\"\n          get \"number\", var: :mass, label: \"mass\", default: rand(4.0..5.0)\n      end\n      \n      dry_weight = record[:mass]\n      if prerecd_vessel_weight and record[:choice] == \"Yes\"\n          dry_weight = dry_weight - prerecd_vessel_weight\n       end\n      \n      plate.associate :Dry_weight, dry_weight\n      \n      if debug\n          show do \n              \"Weights for verification\"\n              note \"Input vessel weight = #{prerecd_vessel_weight}\"\n              note \"Total weight =  #{record[:mass]}\"\n              note \"Dry weight  = #{dry_weight}\"\n          end\n       end\n    end\n  end\n  \n  def discard_plates\n      \n      show do\n          title \"Discard plates\"\n          note \"Discard into biohazard if transgenic, or general waste if wild-type\"\n          operations.each do |op|\n              check \"#{op.input(INPUT).item.id}\"\n              op.input(INPUT).item.mark_as_deleted\n          end\n       end\n  end\n  \n\nend\n","precondition":"def precondition(_op)\n  true\nend","cost_model":"def cost(_op)\n  { labor: 0, materials: 0 }\nend","documentation":"Record dry weight and discard","test":"","timing":null}},{"sample_types":[{"id":88,"name":"Duckweed line","description":"An ecotype or cultivar of a Duckweed species","created_at":"2020-02-13T16:09:05.000-08:00","updated_at":"2020-02-13T16:09:05.000-08:00","field_types":[{"id":16170,"parent_id":88,"name":"Species","ftype":"string","choices":"Spirodela polyrhiza,Spirodela intermedia,Lemna minor,Lemna gibba","array":false,"required":true,"created_at":"2020-02-13T16:09:05.000-08:00","updated_at":"2020-02-13T16:09:05.000-08:00","parent_class":"SampleType","role":null,"part":null,"routing":null,"preferred_operation_type_id":null,"preferred_field_type_id":null,"allowable_field_types":[],"sample_types":[],"object_types":[]},{"id":16172,"parent_id":88,"name":"Source","ftype":"string","choices":null,"array":false,"required":true,"created_at":"2020-02-13T16:09:05.000-08:00","updated_at":"2020-02-13T16:09:05.000-08:00","parent_class":"SampleType","role":null,"part":null,"routing":null,"preferred_operation_type_id":null,"preferred_field_type_id":null,"allowable_field_types":[],"sample_types":[],"object_types":[]}]},{"id":15,"name":"Media","description":"Media for yeast and E. coli","created_at":"2015-12-16T14:13:57.000-08:00","updated_at":"2015-12-16T14:35:10.000-08:00","field_types":[]}],"object_types":[{"id":864,"name":"Container of Duckweed","description":"Duckweed growing in liquid media","min":0,"max":1,"handler":"sample_container","safety":"No safety information","cleanup":"No cleanup information","data":"No data","vendor":"No vendor information","created_at":"2020-03-24T13:37:50.000-07:00","updated_at":"2020-05-30T21:08:58.000-07:00","unit":"Duckweed line","cost":0.01,"release_method":"return","release_description":"","sample_type_id":88,"image":"","prefix":"GT1","rows":null,"columns":null,"sample_type_name":"Duckweed line"},{"id":469,"name":"200 mL Liquid","description":"200 mL Bottle","min":0,"max":1000,"handler":"sample_container","safety":"No safety information","cleanup":"No cleanup information","data":"  {\r\n    \"samples\": [\r\n      { \"name\": \"SC\",   \"materials\": 0.01, \"labor\": 0.028, \"delete\": false, \"unit\": \"mL\", \"total_volume\": 200 },\r\n      { \"name\": \"SDO\",  \"materials\": 0.01, \"labor\": 0.028, \"delete\": false, \"unit\": \"mL\", \"total_volume\": 200 },\r\n      { \"name\": \"FCC\",  \"materials\": 0.08, \"labor\": 0.0705, \"delete\": false, \"unit\": \"mL\", \"total_volume\": 200 },\r\n      { \"name\": \"LB\",   \"materials\": 0.01, \"labor\": 0.0155, \"delete\": false, \"unit\": \"mL\", \"total_volume\": 200 },\r\n      { \"name\": \"YPAD\", \"materials\": 0.01, \"labor\": 0.028, \"delete\": false, \"unit\": \"mL\", \"total_volume\": 200 },\r\n      { \"name\": \"TB\", \"materials\": 0.01, \"labor\": 0.028, \"delete\": false, \"unit\": \"mL\", \"total_volume\": 200 },\r\n      { \"name\": \"TB + Amp\", \"materials\": 0.02, \"labor\": 0.04, \"delete\": false, \"unit\": \"mL\", \"total_volume\": 200 },\r\n      { \"name\": \"TB + Kan\", \"materials\": 0.02, \"labor\": 0.04,\"delete\": false, \"unit\": \"mL\", \"total_volume\": 200 },\r\n      { \"name\": \"1 M Lithium Acetate\", \"materials\": 0.112, \"labor\": 0.075, \"delete\": false, \"unit\": \"mL\", \"total_volume\": 200 },\r\n      { \"name\": \"0.2% SDS\", \"materials\": 0.01, \"labor\": 0.01, \"delete\": false, \"unit\": \"mL\", \"total_volume\": 200 },\r\n      { \"name\": \"50% Glycerol\", \"materials\": 0.01, \"labor\": 0.02, \"delete\": false, \"unit\": \"mL\", \"total_volume\": 200  },\r\n      { \"name\": \"50% PEG\", \"materials\": 0.16, \"labor\": 0.0265, \"delete\": false, \"unit\": \"mL\", \"total_volume\": 200  }\r\n    ]\r\n  }","vendor":"No vendor information","created_at":"2015-12-17T13:34:26.000-08:00","updated_at":"2017-06-07T11:14:04.000-07:00","unit":"200 mL Bottle","cost":0.01,"release_method":"return","release_description":"purchasable\r\n","sample_type_id":15,"image":"","prefix":"","rows":null,"columns":null,"sample_type_name":"Media"},{"id":468,"name":"400 mL Liquid","description":"400 mL Bottle","min":0,"max":1000,"handler":"sample_container","safety":"No safety information","cleanup":"No cleanup information","data":"{\r\n    \"samples\": [\r\n      { \"name\": \"TB + Kan\",   \"materials\": 0.03, \"labor\": 0.03, \"delete\": false, \"unit\": \"mL\", \"total_volume\": 400 },\r\n      { \"name\": \"SC\",   \"materials\": 0.01, \"labor\": 0.028, \"delete\": false, \"unit\": \"mL\", \"total_volume\": 400 },\r\n      { \"name\": \"SDO\",  \"materials\": 0.01, \"labor\": 0.028, \"delete\": false, \"unit\": \"mL\", \"total_volume\": 400 },\r\n      { \"name\": \"50% Glycerol\",   \"materials\": 0.01, \"labor\": 0.02, \"delete\": false, \"unit\": \"mL\", \"total_volume\": 400 },\r\n      { \"name\": \"TB\",   \"materials\": 0.01, \"labor\": 0.028, \"delete\": false, \"unit\": \"mL\", \"total_volume\": 400 },\r\n      { \"name\": \"TB + Amp\",   \"materials\": 0.023, \"labor\": 0.06, \"delete\": false, \"unit\": \"mL\", \"total_volume\": 400 },\r\n      { \"name\": \"LB\",   \"materials\": 0.01, \"labor\": 0.016, \"delete\": false, \"unit\": \"mL\", \"total_volume\": 400 },     \r\n      { \"name\": \"YPAD\", \"materials\": 0.01, \"labor\": 0.025, \"delete\": false, \"unit\": \"mL\", \"total_volume\": 400 }\r\n    ]\r\n  }","vendor":"No vendor information","created_at":"2015-12-17T13:34:01.000-08:00","updated_at":"2017-03-20T16:48:02.000-07:00","unit":"Media","cost":0.01,"release_method":"return","release_description":"","sample_type_id":15,"image":"","prefix":"","rows":null,"columns":null,"sample_type_name":"Media"},{"id":466,"name":"800 mL Liquid","description":"800 mL Bottle","min":0,"max":10000,"handler":"sample_container","safety":"No safety information","cleanup":"No cleanup information","data":" {\r\n    \"samples\": [\r\n      { \"name\": \"SC\",   \"materials\": 0.0135, \"labor\": 0.028, \"delete\": false, \"unit\": \"mL\", \"total_volume\": 800 },\r\n      { \"name\": \"SDO\",  \"materials\": 0.014, \"labor\": 0.028, \"delete\": false, \"unit\": \"mL\", \"total_volume\": 800 },\r\n      { \"name\": \"50% Glycerol\",   \"materials\": 0.02, \"labor\": 0.02, \"delete\": false, \"unit\": \"mL\", \"total_volume\": 800 },\r\n      { \"name\": \"TB\",   \"materials\": 0.01, \"labor\": 0.016, \"delete\": false, \"unit\": \"mL\", \"total_volume\": 800 },\r\n      { \"name\": \"TB + Amp\",   \"materials\": 0.03, \"labor\": 0.028, \"delete\": false, \"unit\": \"mL\", \"total_volume\": 800 },\r\n      { \"name\": \"LB\",   \"materials\": 0.01, \"labor\": 0.016, \"delete\": false, \"unit\": \"mL\", \"total_volume\": 800 },     \r\n      { \"name\": \"YPAD\", \"materials\": 0.01, \"labor\": 0.025, \"delete\": false, \"unit\": \"mL\", \"total_volume\": 800 }\r\n    ]\r\n  }","vendor":"No vendor information","created_at":"2015-12-16T14:35:46.000-08:00","updated_at":"2017-06-13T11:30:03.000-07:00","unit":"Media","cost":0.01,"release_method":"return","release_description":"","sample_type_id":15,"image":"","prefix":"","rows":null,"columns":null,"sample_type_name":"Media"}],"operation_type":{"name":"Replace duckweed growth medium","category":"Plant Work-Duckweed","deployed":false,"on_the_fly":false,"field_types":[{"ftype":"sample","role":"input","name":"Duckweed","sample_types":["Duckweed line"],"object_types":["Container of Duckweed"],"part":false,"array":false,"routing":"D","preferred_operation_type_id":null,"preferred_field_type_id":null,"choices":null},{"ftype":"sample","role":"output","name":"Duckweed","sample_types":["Duckweed line"],"object_types":["Container of Duckweed"],"part":false,"array":false,"routing":"D","preferred_operation_type_id":null,"preferred_field_type_id":null,"choices":null},{"ftype":"sample","role":"input","name":"Media","sample_types":["Media","Media","Media"],"object_types":["200 mL Liquid","400 mL Liquid","800 mL Liquid"],"part":false,"array":false,"routing":"M","preferred_operation_type_id":null,"preferred_field_type_id":null,"choices":null}],"protocol":"\nclass Protocol\n    INPUT = \"Duckweed\"\n    MEDIA = \"Media\"\n    OUTPUT = \"Duckweed\"\n    VOL = 35\n    \n\n  def main\n\n    operations.retrieve\n    \n    operations.each{|op| op.pass(INPUT,OUTPUT)}\n    \n    gather_materials\n    \n    replace_medium\n\n    operations.store\n\n    {}\n\n  end\n  \n  def gather_materials\n      \n      media_bottles = operations.map{|op| op.input(MEDIA).item}.uniq\n      pipettes = \"#{media_bottles.length + 1} 50 mL Seriological pipettes\"\n      \n      show do \n          title \"Gather materials\"\n          note \"Gather following materials and transfer to balance area\"\n          note \"Bottles of media\"\n          media_bottles.each do |b|\n              check \" #{b.sample.name} #{b.id} from #{b.location}\"\n          end\n          note \"Plates of duckweed\"\n          operations.each do |op|\n              op.output(OUTPUT).item.id\n          end\n          check pipettes\n          check \"Empty container of same type used to grow duckweed, to be a blank\"\n      end\n  end\n  \n  def replace_medium\n  \n        show do \n            title \"Prepare to replace medium\"\n            note \"In the following steps you will be asked to remove and discard medium from a plate, weight it after blanking the balance with an empty container, and then add fresh medium\"\n            note \"Work quickly to minimize the stress on the duckweed\"\n            note \"You can use the same seriological pipette to remove medium from all plates, but use unique pipettes for drawing from each bottle of replacement medium\"\n        end\n        \n        media_ops = operations.group_by{|op| op.input(MEDIA).sample}\n        \n        media_ops.each do |key, ops|\n\n          show do \n              title \"Replace media\"\n              note \"For all the following plates completely remove liquid medium and discard.\"\n              note \"If necessary use a piece of kimwipe to remove final drops\"\n              note \"Replace with #{VOL} mL of \u003cb\u003e#{key.name}\u003c/b\u003e\"\n              ops.each do |op|\n                  check \"#{op.output(OUTPUT).item.id}\"\n              end\n          end\n        end\n    end\n    \n\n  \n  \nend\n","precondition":"def precondition(_op)\n  true\nend","cost_model":"def cost(_op)\n  { labor: 0, materials: 0 }\nend","documentation":"Remove medium from plate of duckweed, record fresh weight, and replace with new medium","test":"","timing":null}},{"sample_types":[{"id":88,"name":"Duckweed line","description":"An ecotype or cultivar of a Duckweed species","created_at":"2020-02-13T16:09:05.000-08:00","updated_at":"2020-02-13T16:09:05.000-08:00","field_types":[{"id":16170,"parent_id":88,"name":"Species","ftype":"string","choices":"Spirodela polyrhiza,Spirodela intermedia,Lemna minor,Lemna gibba","array":false,"required":true,"created_at":"2020-02-13T16:09:05.000-08:00","updated_at":"2020-02-13T16:09:05.000-08:00","parent_class":"SampleType","role":null,"part":null,"routing":null,"preferred_operation_type_id":null,"preferred_field_type_id":null,"allowable_field_types":[],"sample_types":[],"object_types":[]},{"id":16172,"parent_id":88,"name":"Source","ftype":"string","choices":null,"array":false,"required":true,"created_at":"2020-02-13T16:09:05.000-08:00","updated_at":"2020-02-13T16:09:05.000-08:00","parent_class":"SampleType","role":null,"part":null,"routing":null,"preferred_operation_type_id":null,"preferred_field_type_id":null,"allowable_field_types":[],"sample_types":[],"object_types":[]}]},{"id":15,"name":"Media","description":"Media for yeast and E. coli","created_at":"2015-12-16T14:13:57.000-08:00","updated_at":"2015-12-16T14:35:10.000-08:00","field_types":[]}],"object_types":[{"id":864,"name":"Container of Duckweed","description":"Duckweed growing in liquid media","min":0,"max":1,"handler":"sample_container","safety":"No safety information","cleanup":"No cleanup information","data":"No data","vendor":"No vendor information","created_at":"2020-03-24T13:37:50.000-07:00","updated_at":"2020-05-30T21:08:58.000-07:00","unit":"Duckweed line","cost":0.01,"release_method":"return","release_description":"","sample_type_id":88,"image":"","prefix":"GT1","rows":null,"columns":null,"sample_type_name":"Duckweed line"},{"id":857,"name":"Storage plate of Duckweed","description":"Duckweed on petri dish, stored in the fridge","min":0,"max":1,"handler":"sample_container","safety":"No safety information","cleanup":"No cleanup information","data":"No data","vendor":"No vendor information","created_at":"2020-03-06T15:27:45.000-08:00","updated_at":"2020-03-06T15:27:45.000-08:00","unit":"Plate","cost":0.01,"release_method":"return","release_description":"","sample_type_id":88,"image":"","prefix":"DFP","rows":null,"columns":null,"sample_type_name":"Duckweed line"},{"id":469,"name":"200 mL Liquid","description":"200 mL Bottle","min":0,"max":1000,"handler":"sample_container","safety":"No safety information","cleanup":"No cleanup information","data":"  {\r\n    \"samples\": [\r\n      { \"name\": \"SC\",   \"materials\": 0.01, \"labor\": 0.028, \"delete\": false, \"unit\": \"mL\", \"total_volume\": 200 },\r\n      { \"name\": \"SDO\",  \"materials\": 0.01, \"labor\": 0.028, \"delete\": false, \"unit\": \"mL\", \"total_volume\": 200 },\r\n      { \"name\": \"FCC\",  \"materials\": 0.08, \"labor\": 0.0705, \"delete\": false, \"unit\": \"mL\", \"total_volume\": 200 },\r\n      { \"name\": \"LB\",   \"materials\": 0.01, \"labor\": 0.0155, \"delete\": false, \"unit\": \"mL\", \"total_volume\": 200 },\r\n      { \"name\": \"YPAD\", \"materials\": 0.01, \"labor\": 0.028, \"delete\": false, \"unit\": \"mL\", \"total_volume\": 200 },\r\n      { \"name\": \"TB\", \"materials\": 0.01, \"labor\": 0.028, \"delete\": false, \"unit\": \"mL\", \"total_volume\": 200 },\r\n      { \"name\": \"TB + Amp\", \"materials\": 0.02, \"labor\": 0.04, \"delete\": false, \"unit\": \"mL\", \"total_volume\": 200 },\r\n      { \"name\": \"TB + Kan\", \"materials\": 0.02, \"labor\": 0.04,\"delete\": false, \"unit\": \"mL\", \"total_volume\": 200 },\r\n      { \"name\": \"1 M Lithium Acetate\", \"materials\": 0.112, \"labor\": 0.075, \"delete\": false, \"unit\": \"mL\", \"total_volume\": 200 },\r\n      { \"name\": \"0.2% SDS\", \"materials\": 0.01, \"labor\": 0.01, \"delete\": false, \"unit\": \"mL\", \"total_volume\": 200 },\r\n      { \"name\": \"50% Glycerol\", \"materials\": 0.01, \"labor\": 0.02, \"delete\": false, \"unit\": \"mL\", \"total_volume\": 200  },\r\n      { \"name\": \"50% PEG\", \"materials\": 0.16, \"labor\": 0.0265, \"delete\": false, \"unit\": \"mL\", \"total_volume\": 200  }\r\n    ]\r\n  }","vendor":"No vendor information","created_at":"2015-12-17T13:34:26.000-08:00","updated_at":"2017-06-07T11:14:04.000-07:00","unit":"200 mL Bottle","cost":0.01,"release_method":"return","release_description":"purchasable\r\n","sample_type_id":15,"image":"","prefix":"","rows":null,"columns":null,"sample_type_name":"Media"},{"id":468,"name":"400 mL Liquid","description":"400 mL Bottle","min":0,"max":1000,"handler":"sample_container","safety":"No safety information","cleanup":"No cleanup information","data":"{\r\n    \"samples\": [\r\n      { \"name\": \"TB + Kan\",   \"materials\": 0.03, \"labor\": 0.03, \"delete\": false, \"unit\": \"mL\", \"total_volume\": 400 },\r\n      { \"name\": \"SC\",   \"materials\": 0.01, \"labor\": 0.028, \"delete\": false, \"unit\": \"mL\", \"total_volume\": 400 },\r\n      { \"name\": \"SDO\",  \"materials\": 0.01, \"labor\": 0.028, \"delete\": false, \"unit\": \"mL\", \"total_volume\": 400 },\r\n      { \"name\": \"50% Glycerol\",   \"materials\": 0.01, \"labor\": 0.02, \"delete\": false, \"unit\": \"mL\", \"total_volume\": 400 },\r\n      { \"name\": \"TB\",   \"materials\": 0.01, \"labor\": 0.028, \"delete\": false, \"unit\": \"mL\", \"total_volume\": 400 },\r\n      { \"name\": \"TB + Amp\",   \"materials\": 0.023, \"labor\": 0.06, \"delete\": false, \"unit\": \"mL\", \"total_volume\": 400 },\r\n      { \"name\": \"LB\",   \"materials\": 0.01, \"labor\": 0.016, \"delete\": false, \"unit\": \"mL\", \"total_volume\": 400 },     \r\n      { \"name\": \"YPAD\", \"materials\": 0.01, \"labor\": 0.025, \"delete\": false, \"unit\": \"mL\", \"total_volume\": 400 }\r\n    ]\r\n  }","vendor":"No vendor information","created_at":"2015-12-17T13:34:01.000-08:00","updated_at":"2017-03-20T16:48:02.000-07:00","unit":"Media","cost":0.01,"release_method":"return","release_description":"","sample_type_id":15,"image":"","prefix":"","rows":null,"columns":null,"sample_type_name":"Media"},{"id":466,"name":"800 mL Liquid","description":"800 mL Bottle","min":0,"max":10000,"handler":"sample_container","safety":"No safety information","cleanup":"No cleanup information","data":" {\r\n    \"samples\": [\r\n      { \"name\": \"SC\",   \"materials\": 0.0135, \"labor\": 0.028, \"delete\": false, \"unit\": \"mL\", \"total_volume\": 800 },\r\n      { \"name\": \"SDO\",  \"materials\": 0.014, \"labor\": 0.028, \"delete\": false, \"unit\": \"mL\", \"total_volume\": 800 },\r\n      { \"name\": \"50% Glycerol\",   \"materials\": 0.02, \"labor\": 0.02, \"delete\": false, \"unit\": \"mL\", \"total_volume\": 800 },\r\n      { \"name\": \"TB\",   \"materials\": 0.01, \"labor\": 0.016, \"delete\": false, \"unit\": \"mL\", \"total_volume\": 800 },\r\n      { \"name\": \"TB + Amp\",   \"materials\": 0.03, \"labor\": 0.028, \"delete\": false, \"unit\": \"mL\", \"total_volume\": 800 },\r\n      { \"name\": \"LB\",   \"materials\": 0.01, \"labor\": 0.016, \"delete\": false, \"unit\": \"mL\", \"total_volume\": 800 },     \r\n      { \"name\": \"YPAD\", \"materials\": 0.01, \"labor\": 0.025, \"delete\": false, \"unit\": \"mL\", \"total_volume\": 800 }\r\n    ]\r\n  }","vendor":"No vendor information","created_at":"2015-12-16T14:35:46.000-08:00","updated_at":"2017-06-13T11:30:03.000-07:00","unit":"Media","cost":0.01,"release_method":"return","release_description":"","sample_type_id":15,"image":"","prefix":"","rows":null,"columns":null,"sample_type_name":"Media"}],"operation_type":{"name":"Split Duckweed into New Containers","category":"Plant Work-Duckweed","deployed":false,"on_the_fly":false,"field_types":[{"ftype":"sample","role":"input","name":"Duckweed Container","sample_types":["Duckweed line","Duckweed line"],"object_types":["Container of Duckweed","Storage plate of Duckweed"],"part":false,"array":false,"routing":"D","preferred_operation_type_id":null,"preferred_field_type_id":null,"choices":null},{"ftype":"sample","role":"output","name":"New Duckweed Containers","sample_types":["Duckweed line"],"object_types":["Container of Duckweed"],"part":false,"array":true,"routing":"D","preferred_operation_type_id":null,"preferred_field_type_id":null,"choices":null},{"ftype":"sample","role":"input","name":"Media","sample_types":["Media","Media","Media"],"object_types":["200 mL Liquid","400 mL Liquid","800 mL Liquid"],"part":false,"array":false,"routing":"M","preferred_operation_type_id":null,"preferred_field_type_id":null,"choices":null},{"ftype":"string","role":"input","name":"Record_mass","sample_types":[],"object_types":[],"part":false,"array":false,"routing":null,"preferred_operation_type_id":null,"preferred_field_type_id":null,"choices":"Yes,No"},{"ftype":"string","role":"input","name":"Transfer_units","sample_types":[],"object_types":[],"part":false,"array":false,"routing":null,"preferred_operation_type_id":null,"preferred_field_type_id":null,"choices":"Whole clusters,Adult fronds,Young daughter fronds"}],"protocol":"needs \"Plant Work-Duckweed/Duckweed Cultivation Library\"\r\n\r\nclass Protocol\r\n    include General\r\n    include ImageCapture\r\n\r\n    INPUT = 'Duckweed Container'\r\n    RECORD_MASS = \"Record_mass\"\r\n    MEDIA = \"Media\"\r\n    CONTAINER = \"deepwell petri dish\"\r\n    OUTPUT = \"New Duckweed Containers\"\r\n    MEDIA_VOL = 35\r\n    FLOW_HOOD = false\r\n    TRANSFER_AMOUNT = \"2 frond-clusters\"\r\n    TRANSFER_AMOUNT_WEIGHED = \"between 0.7 and 0.9 g\"\r\n    TRANSFER_UNITS = \"Transfer_units\"\r\n    CLUSTERS = \"Whole clusters\"\r\n    ADULT_FRONDS = \"Adult fronds\"\r\n    YOUNG_BUDS = \"Young daughter fronds\"\r\n\r\n\r\n    \r\n  def main\r\n      \r\n        @@unique_media = operations.map{|op| op.input(MEDIA).item}.uniq\r\n        @@unique_plates = operations.map{|op| op.input(INPUT).item}.uniq\r\n      \r\n        operations.retrieve(interactive: false)\r\n        operations.make\r\n        \r\n        if FLOW_HOOD then open_flow_hood end\r\n        \r\n        gather_materials\r\n    \r\n        # image_duckweed(operations.map{|op| op.input(INPUT).item.id})\r\n        \r\n        label_new_containers\r\n        \r\n        if FLOW_HOOD then transfer_to_flow end\r\n        \r\n        add_media\r\n        \r\n        split_duckweed\r\n        \r\n        associate_media\r\n        \r\n        if FLOW_HOOD then close_flow_hood end\r\n            \r\n        discard_input_plates\r\n            \r\n        # image_duckweed(operations.map{|op| op.output_array(OUTPUT).item_ids})\r\n        \r\n        store_duckweed\r\n        \r\n        check_media_vols\r\n        \r\n        clean_up\r\n        \r\n        # upload_images(operations.map{|op| op.input(INPUT).item})\r\n        \r\n        # upload_images(operations.map{|op| op.output_array(OUTPUT).items}.flatten)\r\n        \r\n        operations.store(interactive: false)\r\n        \r\n        {}\r\n\r\n  end\r\n  \r\n\r\n  \r\n  def gather_materials\r\n      \r\n        tot_plates = operations.map{|op| op.output_array(OUTPUT).item_ids}.flatten.length\r\n        tot_media = operations.map{|op| op.input(MEDIA).sample.id}.uniq.length\r\n        \r\n \r\n      show do\r\n          title \"Gather labware\"\r\n          note \"Gather the following. Surface sterilize materials with 70% alcohol before placing into flow hood\"\r\n          check \"#{tot_plates} #{CONTAINER}(s)\"\r\n          check \"Tweezers\"\r\n          check \"#{tot_media} clean and sterile seriological pipettes with a max volume of at least #{MEDIA_VOL}\"\r\n          check \"Lab marker pen\"\r\n      end\r\n      \r\n      show do \r\n          title \"Gather Media\" \r\n          note \"Bottles of media:\"\r\n            @@unique_media.each do |m|\r\n              check \"#{m.id}\"\r\n            end\r\n      end\r\n      \r\n      show do \r\n          title \"Gather Duckweed\"\r\n        note \"Containers of Duckweed:\"\r\n        @@unique_plates.each do |p|\r\n            check \"#{p.id} from #{p.location}\"\r\n        end\r\n      end\r\n      \r\n    end\r\n    \r\n    def label_new_containers\r\n        \r\n        show do \r\n          title \"Label new containers\"\r\n          note \"Label each #{CONTAINER} with the item ID and the location. Use a lab marker.\"\r\n          note \"\u003cb\u003e Item ID and location ID should be written along the edge of the lid, and the Item ID should be additionally written along the side of the base of the #{CONTAINER}\"\r\n          operations.each do |op|\r\n              op.output_array(OUTPUT).items.each do |i|\r\n                 check \"Item ID: #{i.id}, Location: #{i.location}\"\r\n              end\r\n          end\r\n        end\r\n        \r\n    end\r\n    \r\n    def add_media\r\n        \r\n        show do \r\n            title \"Transfer media\"\r\n            bullet \"Use seriological pipette to transfer media\"\r\n            bullet \"If working outside of the flow hood work quickly and keep containers covered/sealed as much as possible\"\r\n            bullet \"Use a fresh measuring cylinder when switching between liquid media samples\"\r\n            operations.each do |op|\r\n                note \"Measure #{op.input(MEDIA).sample.name} from bottle #{op.input(MEDIA).item.id}\"\r\n                op.output_array(OUTPUT).each do |a|\r\n                    check \"#{MEDIA_VOL} mL into #{CONTAINER} #{a.item.id}\"\r\n                end\r\n            end\r\n        end\r\n        \r\n    end\r\n    \r\n    def split_duckweed\r\n          \r\n          weighed_ops = operations.select{|op| op.input(RECORD_MASS).val == \"Yes\"}\r\n          unweighed_ops = operations.select{|op| op.input(RECORD_MASS).val == \"No\"}\r\n\r\n          #Assign relevant transfer instructions\r\n          operations.each do |op|\r\n              transfer_unts = op.input(TRANSFER_UNITS).val\r\n              if  transfer_unts == ADULT_FRONDS\r\n                  instructions = \"Carefully seperate and only transfer \u003cb\u003e adult fronds\u003c/b\u003e\"\r\n              elsif transfer_unts == CLUSTERS\r\n                  instructions = \"Transfer whole clusters\"\r\n              elsif transfer_unts == YOUNG_BUDS\r\n                  instructions = \"Carefully seperate and only transfer \u003cb\u003e young daughter fronds\u003c/b\u003e. This means daughters that are only just visibly emerging from their mother fronds\"\r\n              end\r\n            op.associate :special_transfer_instructions, instructions\r\n          end\r\n          \r\n          unless unweighed_ops.nil?\r\n              show do \r\n                title \"Split duckweed\"\r\n                note \"Use tweezers for transfer, surface sterilizing with 70% alchohol and wiping dry with a kimpwipe between samples\"\r\n                  unweighed_ops.each do |op|\r\n                    note \"Transfer #{TRANSFER_AMOUNT} of #{op.input(INPUT).sample.name} from  #{CONTAINER} #{op.input(INPUT).item.id}\"\r\n                    note \"#{op.get(:special_transfer_instructions)}\"\r\n                    op.output_array(OUTPUT).each do |a|\r\n                        check \"#{TRANSFER_AMOUNT} into #{CONTAINER} #{a.item.id}\"\r\n                    end\r\n                  end\r\n              end\r\n          end\r\n          \r\n          unless weighed_ops.nil?\r\n          \r\n              weighed_ops.each do |op|\r\n                  op.output_array(OUTPUT).each do |a|\r\n                      plate = a.item\r\n                      \r\n                      record = show do \r\n                          title \"Split duckweed into plate #{plate.id}\"\r\n                          check \"Place plate #{plate.id} onto balance and blank\"\r\n                          check \"Use tweezers to transfer #{TRANSFER_AMOUNT_WEIGHED} of #{op.input(INPUT).sample.name} from  #{CONTAINER} #{op.input(INPUT).item.id} into #{plate.id}\"\r\n                          note \"#{op.get(:special_transfer_instructions)}\"\r\n                          note \"Record transferred mass in grams\"\r\n                          get \"number\", var: :mass, label: \"Duckweed mass\", default: 0.36\r\n                      end\r\n                      \r\n                      plate.associate :intial_FW_g, record[:mass]\r\n                    end\r\n              end\r\n            end\r\n            \r\n    end\r\n    \r\n    def associate_media\r\n        operations.each do |op|\r\n            op.output(OUTPUT).item.associate :media_sample, op.input(MEDIA).sample.name\r\n            if debug\r\n                show do \r\n                    note \"#{op.output(OUTPUT).item.get(:media_sample)}\"\r\n                end\r\n            end\r\n        end\r\n    end\r\n\r\n    \r\n    def discard_input_plates\r\n        \r\n        show do \r\n            title \"Discard input containers\"\r\n            note \"Discard \u003cb\u003e only \u003c/b\u003e the old containers, not the newly created ones\"\r\n            note \"Either discard containers of duckweed into Biohazard waste, or, if you are confident neither the plants\r\n            nor the media present a biohazard, drain the duckweed through a seive, place plants in regular waste and after rinsing\r\n            place any recyclable plastics in the recycling\"\r\n            operations.each do |op|\r\n              check \"Discard #{CONTAINER} #{op.input(INPUT).item.id}\"\r\n              op.input(INPUT).item.mark_as_deleted\r\n            end\r\n        end\r\n    end\r\n    \r\n    def store_duckweed\r\n        \r\n        tot_plates = operations.map{|op| op.output_array(OUTPUT).items}.flatten\r\n        \r\n        show do \r\n            title \"Store duckweed\" \r\n            note \"Store the newly created containers of duckweed\"\r\n            note \"Be careful when carrying containers of duckweed in liquid media. Ideally use a basket or tray\"\r\n           tot_plates.each do |i|\r\n              check \"#{i.id} placed in position #{i.location}\"\r\n            end\r\n        end\r\n        \r\n    end    \r\n    \r\n    def check_media_vols\r\n         \r\n        vols = show do\r\n            title \"Estimate media volumes\"\r\n            note \"Estimate to the nearest 25 mL how much is left in each bottle\"\r\n            @@unique_media.each do |i|\r\n              note \"How much is left in bottle #{i.id}\"\r\n              get \"number\", var: \"#{i.id}\", label: \"Volume\", default: 100\r\n            end\r\n        end\r\n        \r\n        @@unique_media.each do |i|\r\n            i.associate :vol_remaining_ml, vols[\"#{i.id}\".to_sym]\r\n        end\r\n        \r\n        @@unique_media.each do |i|\r\n            \r\n            if i.get(:vol_remaining_ml) \u003c 25\r\n                show do \r\n                  title \"Discard empty bottle\"\r\n                  note \"There is too little left in bottle #{i.id} to be useful\"\r\n                  note \"Remove label and place bottle in cleaning tub by sink\"\r\n                end\r\n                \r\n                i.mark_as_deleted\r\n            end\r\n            \r\n        end\r\n        \r\n    end\r\n        \r\n\r\n    def clean_up\r\n        \r\n        show do \r\n            title \"Clean up\"\r\n            check \"Return bottles of media to the media fridge that you retrieved them from\"\r\n            check \"Clean tweezers with 70% alcohol and return\"\r\n            check \"Place any used labware by cleaning sink\"\r\n            check \"Discard any consumables not already discarded\"\r\n            check \"Wipe down the work area with distilled water and then with 70% alcohol\"\r\n            check \"Ensure that they work area is as clean or cleaner than you found it\"\r\n        end   \r\n\r\n    end\r\n\r\n### \r\nend\r\n","precondition":"def precondition(_op)\n  true\nend","cost_model":"def cost(_op)\n  { labor: 0, materials: 0 }\nend","documentation":"Split duckweed from a liquid or solid culture container into one or multiple new deepwell petri dishes of liquid media. \nCan be used for regular cultivation of duckweed cultures but each operation must be manually scheduled. Does not recurr automatically. \nImages are taken and uploaded of the input and output plates","test":"","timing":null}},{"sample_types":[{"id":88,"name":"Duckweed line","description":"An ecotype or cultivar of a Duckweed species","created_at":"2020-02-13T16:09:05.000-08:00","updated_at":"2020-02-13T16:09:05.000-08:00","field_types":[{"id":16170,"parent_id":88,"name":"Species","ftype":"string","choices":"Spirodela polyrhiza,Spirodela intermedia,Lemna minor,Lemna gibba","array":false,"required":true,"created_at":"2020-02-13T16:09:05.000-08:00","updated_at":"2020-02-13T16:09:05.000-08:00","parent_class":"SampleType","role":null,"part":null,"routing":null,"preferred_operation_type_id":null,"preferred_field_type_id":null,"allowable_field_types":[],"sample_types":[],"object_types":[]},{"id":16172,"parent_id":88,"name":"Source","ftype":"string","choices":null,"array":false,"required":true,"created_at":"2020-02-13T16:09:05.000-08:00","updated_at":"2020-02-13T16:09:05.000-08:00","parent_class":"SampleType","role":null,"part":null,"routing":null,"preferred_operation_type_id":null,"preferred_field_type_id":null,"allowable_field_types":[],"sample_types":[],"object_types":[]}]},{"id":15,"name":"Media","description":"Media for yeast and E. coli","created_at":"2015-12-16T14:13:57.000-08:00","updated_at":"2015-12-16T14:35:10.000-08:00","field_types":[]}],"object_types":[{"id":864,"name":"Container of Duckweed","description":"Duckweed growing in liquid media","min":0,"max":1,"handler":"sample_container","safety":"No safety information","cleanup":"No cleanup information","data":"No data","vendor":"No vendor information","created_at":"2020-03-24T13:37:50.000-07:00","updated_at":"2020-05-30T21:08:58.000-07:00","unit":"Duckweed line","cost":0.01,"release_method":"return","release_description":"","sample_type_id":88,"image":"","prefix":"GT1","rows":null,"columns":null,"sample_type_name":"Duckweed line"},{"id":493,"name":"Agar Plate Batch","description":" A new agar plate batch. ","min":0,"max":100,"handler":"collection","safety":"No safety information","cleanup":"No cleanup information","data":"  {\r\n    \"samples\": [\r\n      { \"name\": \"LB + Amp\", \"materials\": 0.80, \"labor\": 1.02, \"unit\": \"plate\" },\r\n      { \"name\": \"LB + Kan\", \"materials\": 0.80, \"labor\": 1.02, \"unit\": \"plate\" },\r\n      { \"name\": \"SDO -His\", \"materials\": 0.78, \"labor\": 1.00, \"unit\": \"plate\" },\r\n      { \"name\": \"SDO -Leu\", \"materials\": 0.78, \"labor\": 1.00, \"unit\": \"plate\"  },\r\n      { \"name\": \"SDO -Trp\", \"materials\": 0.77, \"labor\": 1.00, \"unit\": \"plate\"  },\r\n      { \"name\": \"SDO -Ura\", \"materials\": 0.78, \"labor\": 1.00, \"unit\": \"plate\" },\r\n      { \"name\": \"YPAD + ClonNat\", \"materials\": 1.23, \"labor\": 2.82, \"unit\": \"plate\" },\r\n      { \"name\": \"YPAD + G418\", \"materials\": 2.78, \"labor\": 2.82, \"unit\": \"plate\" },\r\n      { \"name\": \"YPAD\", \"materials\": 0.61, \"labor\": 0.9, \"unit\": \"plate\"  }\r\n    ]\r\n  }","vendor":"No vendor information","created_at":"2016-04-21T11:10:06.000-07:00","updated_at":"2017-10-24T13:21:52.000-07:00","unit":"batches","cost":0.01,"release_method":"return","release_description":"","sample_type_id":null,"image":"","prefix":"MBF","rows":10,"columns":10,"sample_type_name":null},{"id":857,"name":"Storage plate of Duckweed","description":"Duckweed on petri dish, stored in the fridge","min":0,"max":1,"handler":"sample_container","safety":"No safety information","cleanup":"No cleanup information","data":"No data","vendor":"No vendor information","created_at":"2020-03-06T15:27:45.000-08:00","updated_at":"2020-03-06T15:27:45.000-08:00","unit":"Plate","cost":0.01,"release_method":"return","release_description":"","sample_type_id":88,"image":"","prefix":"DFP","rows":null,"columns":null,"sample_type_name":"Duckweed line"}],"operation_type":{"name":"Store duckweed","category":"Plant Work-Duckweed","deployed":false,"on_the_fly":false,"field_types":[{"ftype":"sample","role":"input","name":"Duckweed","sample_types":["Duckweed line"],"object_types":["Container of Duckweed"],"part":false,"array":false,"routing":"D","preferred_operation_type_id":742,"preferred_field_type_id":17528,"choices":null},{"ftype":"sample","role":"input","name":"Media","sample_types":["Media"],"object_types":["Agar Plate Batch"],"part":true,"array":false,"routing":"M","preferred_operation_type_id":null,"preferred_field_type_id":null,"choices":null},{"ftype":"sample","role":"output","name":"Duckweed","sample_types":["Duckweed line"],"object_types":["Storage plate of Duckweed"],"part":false,"array":false,"routing":"D","preferred_operation_type_id":null,"preferred_field_type_id":null,"choices":null}],"protocol":"INPUT = \"Duckweed\"\nMEDIA = \"Media\"\nOUTPUT = \"Duckweed\"\n\nclass Protocol\n\n  def main\n\n    operations.retrieve.make\n    \n    label_plates\n    \n    transfer_duckweed\n    \n    delete_input_items\n    \n    operations.store(interactive: false)\n    \n    store_plates\n\n    {}\n\n  end\n  \n  def label_plates\n      \n      show do \n          title \"Label plates\"\n          note \"Label plates with Item ID and location around the rim of the lid and the Item ID additionally written on the base of the plate\"\n           operations.each do |op|\n              note \"Take a plate from batch #{op.input(MEDIA).collection.id}\"\n              check \"Label plate twice with ID: #{op.output(OUTPUT).item.id} and once with location: #{op.output(OUTPUT).item.location}\"\n          end\n      end\n      \n  end\n  \n  def transfer_duckweed\n      \n      show do \n          title \"Transfer duckweed\"\n          note \"Transfer as many clusters of healthy (green) fronds as possible onto the storage plate to increase the chances of successul revival\"\n          note \"Use tweezers to transfer fronds gently onto the solid media, placing the fronds with adaxial side facing up, as in the liquid media\"\n          note \"Sterilize tweezers between uses with 70% alcohol\"\n          operations.each do |op|\n              check \"Transfer duckweed from plate #{op.input(INPUT).item.id} to #{op.output(OUTPUT).item.id}\"\n          end\n      end\n      \n  end\n  \n  def delete_input_items\n      \n      operations.each do |op|\n          op.input(INPUT).item.mark_as_deleted\n          op.input(MEDIA).collection.remove_one\n      end\n  end\n  \n  def store_plates\n      \n      show do \n          title \"Store duckweed\"\n          note \"\u003cb\u003e store plates right side up. Do not flip plates upside down \u003c/b\u003e\"\n          operations.each do |op|\n              check \"Seal plate #{op.output(OUTPUT).item.id} with parafilm\"\n              check \"Poke a few small holes in the parafilm between plate and lid to allow for gas exchange\"\n              check \"#{op.output(OUTPUT).item.id} to #{op.output(OUTPUT).item.location}\"\n          end\n      end\n  end\n  \nend\n","precondition":"def precondition(_op)\n  true\nend","cost_model":"def cost(_op)\n  { labor: 0, materials: 0 }\nend","documentation":"Documentation here. Start with a paragraph, not a heading or title, as in most views, the title will be supplied by the view.","test":"","timing":null}},{"library":{"name":"Duckweed Cultivation Library","category":"Plant Work-Duckweed","code_source":"\n    module General\n        \n\n        def open_flow_hood\n          \n           show do\n              title \"Open the flow hood\"\n              check \"Open the flow hood and turn on the lights\"\n              check \"Surface sterilize  the flow hood\"\n              note \"The next steps will guide you through gatehering materials.\n              Once gathered bring them to the flow hood.\"\n          end\n        end\n        \n        def transfer_to_flow\n          \n           show do\n              title \"Transfer items to the flow hood\"\n              check \"Move all the items just gathered to the flow hood\"\n              note \"Use a basket or tray to avoid dropping or spilling anything\"\n              check \"Sterilize your gloves with 70% ethanol before working under the flow hood\"\n              note \"Surface sterilize each item before introducing it into the flow hood\"\n          end\n        end\n      \n        def close_flow_hood\n          \n           show do\n              title \"Clean and close the flow hood\"\n              note \"First ensure you have removed all the materials that you brought into the flow hood\"\n              check \"Thoroughly Surface sterilize  the flow hood with 70% alcohol\"\n              check \"Close the flow hood and turn off the light\"\n            end\n        end\n        \n        def remove_water(items)\n            \n            show do\n                title \"Remove water from plates\"\n                check \"Retrieve a clean and sterile and sieve\"\n                note \"One by one take the plates listed below, remove the lids and drain the liquid from the plate into the sink\"\n                note \"Just tilt the plate slightly. The sieve is there as a 'safety net' but most of the duckweed will remain in the plate\"\n                items.each do |i|\n                    check \"#{i.id}\"\n                end\n            end\n            \n            show do \n                title \"Initial Dry with kimwipe\"\n                note \"Use clean and sterile tweezers or spatula to gently spread the duckweed around the plate\"\n                note \"Use a Kimpwipe to sop up any remaining pools of liquid water\"\n                operations.each do |i|\n                 bullet \"#{i.id}\"\n                end\n            end\n            \n            show do \n                title \"Second Dry with kimwipe\"\n                note \"Tilt plates one by one onto their sides so that any water runs down to a pool at the edge of the plate\"\n                note \"Use a Kimpwipe to sop up any remaining pools of liquid water\"\n                operations.each do |i|\n                 check \"#{i.id}\"\n                end\n            end\n        end\n    end\n    \n    \n    module ImageCapture\n        \n         def image_duckweed(items)\n            \n            show do \n                title \"Image containers of duckweed\"\n                note \"Set up the lightbox, checking that the sides are securely fastened and the light is on\"\n                note \"Align camera or phone at the aperture. \u003cb\u003e Ensure it is aligned before proceeding\u003c/b\u003e\"\n                note \"Place the containers of duckweed in the lightbox one by one and take images\"\n                note \"The images will be uploaded and associated with the items in the Aquarium database at a later step in this protcol\"\n                note \"\u003cb\u003e Check that the item number of the container is visible in the image so that you can ensure you associate it with the correct item later \u003c/b\u003e\"\n                note \"Take images of the following containers: #{items.map {|i| i.id}}\"\n            end\n        end\n        \n        def upload_images(items)\n            \n            today = Time.now.strftime(\"%m/%d/%Y\")\n            \n            image_data = show do \n                title \"Upload Duckweed Images\"\n                note \"If you are unsure if you are uploading the image check that the Item ID in the image matches what is being requested\"\n                items.each do |i|\n                    note \"Upload image of duckweed item #{i.id}\"\n                    upload var: \"#{i.id}_image\"\n                end\n            end\n            \n            #Check for alternative upload value\n            \n            upload_choice = show do \n                title \"Custom upload key?\"\n                note \"Currently the uploaded images will be associated with their relevant items using the key 'Image_#{today}'\"\n                note \"YES = Stick with the default\"\n                note \"NO = Enter a new, custom Key\"\n                note \"This might be because these images were actually collected on an earlier date.\"\n                select [\"YES\",\"NO\"], var: \"choice\", label: \"select option\", default: 0 \n            end\n\n            \n            if upload_choice[:choice] == \"NO\"\n               \n                upload_key = enter_upload\n                \n                repeat = show do \n                    title \"Happy with your selection?\"\n                    note \"You entered #{upload_key} as the upload key\"\n                    note \"Are you satisfied with this choice? If not you'll have another chance to enter\"\n                    note \"YES = Stick with this\"\n                    note \"NO = re-enter\"\n                    select [\"YES\",\"NO\"], var: \"choice\", label: \"select option\", default: 0 \n                  end\n                  \n                if repeat[:choice] == \"NO\"\n                    upload_key = enter_upload\n                end\n            else\n               upload_key = \"Image_#{today}\".to_sym\n            end\n            \n            if debug\n                    show do \n                        title \"Upload key\"\n                        note \"#{upload_key}\"\n                    end\n                end\n            \n            items.each do |i|\n                i.associate upload_key, image_data[\"#{i.id}_image\".to_sym]\n            end\n        \n        end\n        \n        def enter_upload\n           new_key = show do \n                    title \"Choose desired key\"\n                    note \"If you would like to use an alternative date as they key then use the format 'Image_mmddyy' in order to be consisent with other uploads\"\n                    note \"You can also enter any desired string to be the upload key\"\n                    get \"text\", var: \"key\", label: \"Key\", default: \"New Key\"\n                end\n         return new_key[:key]\n        end\n\n    end\n    \n    "}}]}
